# Supplementary material for: Expression Patterns of miR‐29b and miR‐148a in Colostrum of Awassi Sheep With Higher Immunoglobulin G Levels
Source: Vet Med Sci. 2025 Apr 4;11(3):e70335. doi: 10.1002/vms3.70335 (PMC11970303; doi:10.1002/vms3.70335)
Supplement: Supplementary file 1 — Supporting Information [file VMS3-11-e70335-s001.xlsx]

## Sheet: miRNA Target Genes
miRNA ID	Accession	Target Gene	TargetID	Experiment	Literature	Tissue
miR-29b	MIMAT0000100	CRYBG1	202	Microarray//qRT-PCR	22815788	Unspecified
miR-29b	MIMAT0000100	AKT2	208	Immunofluorescence//Immunohistochemistry//Luciferase reporter assay//Microarray//Northern blot//qRT-PCR//Western blot	25428377|25263462	Unspecified
miR-29b	MIMAT0000100	AMFR	267	Microarray//qRT-PCR	22815788	Unspecified
miR-29b	MIMAT0000100	AQP4	361	Immunofluorescence//Luciferase reporter assay//qRT-PCR//Western blot	26126866	Unspecified
miR-29b	MIMAT0000100	BCL2	596	Luciferase reporter assay//qRT-PCR//Western blot	20041405|23894561|25006537	Unspecified
miR-29b	MIMAT0000100	BMP1	649	ELISA//GFP reporter assay//Luciferase reporter assay//Microarray//qRT-PCR	21273536|19956414	Unspecified
miR-29b	MIMAT0000100	CALM3	808	PAR-CLIP	23592263	Unspecified
miR-29b	MIMAT0000100	CALU	813	CLASH	23622248	Unspecified
miR-29b	MIMAT0000100	CASP8	841	PAR-CLIP	22012620	Unspecified
miR-29b	MIMAT0000100	SERPINH1	871	Immunofluorescence//Luciferase reporter assay//Microarray//qRT-PCR//Western blot	22942087|22745231|25744716|27477081	Unspecified
miR-29b	MIMAT0000100	CCNA2	890	PAR-CLIP	23592263|23446348|21572407|20371350	Unspecified
miR-29b	MIMAT0000100	CCND2	894	Immunofluorescence//Immunohistochemistry//Luciferase reporter assay//Northern blot//PAR-CLIP//qRT-PCR//Western blot	24130168|23592263|26393798	Unspecified
miR-29b	MIMAT0000100	CCNT2	905	PAR-CLIP	23592263|21572407|20371350	Unspecified
miR-29b	MIMAT0000100	ENTPD1	953	HITS-CLIP	23824327	Unspecified
miR-29b	MIMAT0000100	CDC42	998	Luciferase reporter assay//qRT-PCR//Western blot	19079265|20507733	Unspecified
miR-29b	MIMAT0000100	CDK6	1021	GFP reporter assay//HITS-CLIP//Immunohistochemistry//Luciferase reporter assay//PAR-CLIP//qRT-PCR//Reporter assay//Western blot	19850741|20086245|23591808|23313552|28368401|27230400|26701625	Unspecified
miR-29b	MIMAT0000100	COL1A1	1277	ELISA//Immunoblot//Immunohistochemistry//Luciferase reporter assay//Microarray//qRT-PCR//Reporter assay//Western blot	19913496|20657750|22297492|23478036|21769867|23221517|27895107|25744716	Unspecified
miR-29b	MIMAT0000100	COL2A1	1280	Microarray	22942087	Unspecified
miR-29b	MIMAT0000100	COL3A1	1281	Luciferase reporter assay//Microarray//qRT-PCR//Western blot	20657750|22942087|22745231|25744716	Unspecified
miR-29b	MIMAT0000100	COL4A1	1282	Luciferase reporter assay//Microarray//PAR-CLIP//qRT-PCR//Western blot	20657750|22942087|23592263|23446348|20371350|22745231|27666438	Unspecified
miR-29b	MIMAT0000100	COL4A2	1284	Luciferase reporter assay//qRT-PCR	22745231|25744716	Unspecified
miR-29b	MIMAT0000100	COL4A5	1287	Microarray	22942087	Unspecified
miR-29b	MIMAT0000100	COL4A6	1288	Microarray	22942087	Unspecified
miR-29b	MIMAT0000100	COL5A1	1289	qRT-PCR	25744716	Unspecified
miR-29b	MIMAT0000100	COL5A2	1290	Luciferase reporter assay//qRT-PCR	22745231|25744716	Unspecified
miR-29b	MIMAT0000100	COL6A3	1293	qRT-PCR	25744716	Unspecified
miR-29b	MIMAT0000100	COL7A1	1294	Microarray	22942087	Unspecified
miR-29b	MIMAT0000100	COL10A1	1300	Luciferase reporter assay	22745231	Unspecified
miR-29b	MIMAT0000100	COL15A1	1306	Microarray//qRT-PCR	22942087|25744716	Unspecified
miR-29b	MIMAT0000100	DDX6	1656	PAR-CLIP	22012620	Unspecified
miR-29b	MIMAT0000100	DNMT1	1786	immunoblot//Luciferase reporter assay//qRT-PCR//Western blot	19211935|23179556	Unspecified
miR-29b	MIMAT0000100	DNMT3A	1788	Immunohistochemistry//Luciferase reporter assay//Microarray//qRT-PCR//Reporter assay//Western blot	17890317|19211935|20643754|21266537|23179556|23100393|25874772|27832631	Unspecified
miR-29b	MIMAT0000100	DNMT3B	1789	Immunohistochemistry//Luciferase reporter assay//qRT-PCR//Reporter assay//Western blot	17890317|18996365|19211935|21266537|23179556|23100393|27832631|26404322|25784815	Unspecified
miR-29b	MIMAT0000100	DSC2	1824	Microarray//qRT-PCR	22815788	Unspecified
miR-29b	MIMAT0000100	DUSP2	1844	Luciferase reporter assay//PAR-CLIP	23478036|23592263	Unspecified
miR-29b	MIMAT0000100	ELAVL1	1994	Luciferase reporter assay	27089893	Unspecified
miR-29b	MIMAT0000100	EMP1	2012	Microarray//qRT-PCR	22815788	Unspecified
miR-29b	MIMAT0000100	EPHX2	2053	HITS-CLIP	23824327	Unspecified
miR-29b	MIMAT0000100	EREG	2069	PAR-CLIP	26701625	Unspecified
miR-29b	MIMAT0000100	ESR1	2099	Western blot	19706389	Unspecified
miR-29b	MIMAT0000100	FBN1	2200	Luciferase reporter assay	22745231	Unspecified
miR-29b	MIMAT0000100	FGA	2243	Luciferase reporter assay	20570858	Unspecified
miR-29b	MIMAT0000100	FGB	2244	Luciferase reporter assay	20570858	Unspecified
miR-29b	MIMAT0000100	FGG	2266	ELISA//Flow//Luciferase reporter assay	20570858	Unspecified
miR-29b	MIMAT0000100	FOS	2353	PAR-CLIP//Western blot	23254643|23592263	Unspecified
miR-29b	MIMAT0000100	FRK	2444	PAR-CLIP	23592263|24398324	Unspecified
miR-29b	MIMAT0000100	GATA3	2625	Luciferase reporter assay//qRT-PCR	23354167	Unspecified
miR-29b	MIMAT0000100	GRN	2896	ELISA//Luciferase reporter assay//qRT-PCR//Reporter assay//Western blot	20479936	Unspecified
miR-29b	MIMAT0000100	GSK3B	2932	Luciferase reporter assay	21501592	Unspecified
miR-29b	MIMAT0000100	HDGF	3068	PAR-CLIP	23592263|20371350|26701625	Unspecified
miR-29b	MIMAT0000100	HMGCR	3156	Luciferase reporter assay//qRT-PCR//Western blot	28112179	Unspecified
miR-29b	MIMAT0000100	SLC29A2	3177	PAR-CLIP	23592263	Unspecified
miR-29b	MIMAT0000100	ID3	3399	PAR-CLIP	26701625	Unspecified
miR-29b	MIMAT0000100	IFNG	3458	Luciferase reporter assay	22772450|27812842	Unspecified
miR-29b	MIMAT0000100	IFRD1	3475	HITS-CLIP	19536157	Unspecified
miR-29b	MIMAT0000100	IMPDH1	3614	CLASH//Reporter assay	17724173|23622248	Unspecified
miR-29b	MIMAT0000100	INSIG1	3638	HITS-CLIP	23313552	Unspecified
miR-29b	MIMAT0000100	ITGA6	3655	Luciferase reporter assay//qRT-PCR//Western blot	23354167|24091622	Unspecified
miR-29b	MIMAT0000100	ITGB1	3688	Luciferase reporter assay//qRT-PCR	23354167	Unspecified
miR-29b	MIMAT0000100	LAMA2	3908	qRT-PCR	25744716	Unspecified
miR-29b	MIMAT0000100	LAMC1	3915	Microarray//qRT-PCR//Western blot	27852308	Unspecified
miR-29b	MIMAT0000100	LAMC2	3918	Luciferase reporter assay//qRT-PCR//Western blot	24091622	Unspecified
miR-29b	MIMAT0000100	LASP1	3927	Microarray//qRT-PCR//Western blot	27852308	Unspecified
miR-29b	MIMAT0000100	LIMS1	3987	PAR-CLIP	21572407	Unspecified
miR-29b	MIMAT0000100	LOX	4015	Luciferase reporter assay//qRT-PCR	23354167|22745231|25744716	Unspecified
miR-29b	MIMAT0000100	LOXL2	4017	Luciferase reporter assay//qRT-PCR	23354167	Unspecified
miR-29b	MIMAT0000100	LRP6	4040	Luciferase reporter assay	27089893	Unspecified
miR-29b	MIMAT0000100	MXD1	4084	Microarray//qRT-PCR	22815788	Unspecified
miR-29b	MIMAT0000100	MAZ	4150	PAR-CLIP	21572407	Unspecified
miR-29b	MIMAT0000100	MCL1	4170	ELISA//Immunofluorescence//Immunohistochemistry//Luciferase reporter assay//Microarray//PAR-CLIP//qRT-PCR//Reporter assay// Western blot//Western blot	17404574|19850741|20041405|20643754|20657750|24398324|23446348|21572407|20371350|23894561|24155920|25006537|24992675|27063186|28190086	Unspecified
miR-29b	MIMAT0000100	MDM2	4193	PAR-CLIP	23446348|22012620|21572407	Unspecified
miR-29b	MIMAT0000100	MEN1	4221	Luciferase reporter assay	25317587	Unspecified
miR-29b	MIMAT0000100	MKI67	4288	CLASH	23622248	Unspecified
miR-29b	MIMAT0000100	MMP2	4313	Immunofluorescence//Immunohistochemistry//Luciferase reporter assay//Microarray//Northern blot//qRT-PCR//Western blot	20657750|23254643|24130681|24130168|22942087|24147037|23354167|22745231|26063204	Unspecified
miR-29b	MIMAT0000100	MMP9	4318	Luciferase reporter assay//qRT-PCR	23354167	Unspecified
miR-29b	MIMAT0000100	MMP15	4324	Luciferase reporter assay//qRT-PCR	21305051	Unspecified
miR-29b	MIMAT0000100	MYC	4609	Immunoblot//Luciferase reporter assay	26180082	Unspecified
miR-29b	MIMAT0000100	MYCN	4613	PAR-CLIP//Reporter assay	21654684|22012620	Unspecified
miR-29b	MIMAT0000100	NASP	4678	Luciferase reporter assay//PAR-CLIP//Western blot	22080513|26701625	Unspecified
miR-29b	MIMAT0000100	NEDD9	4739	PAR-CLIP	23592263	Unspecified
miR-29b	MIMAT0000100	NID1	4811	Luciferase reporter assay//Microarray//Northern blot//qRT-PCR	20971881	Unspecified
miR-29b	MIMAT0000100	NOTCH2	4853	Microarray	22942087	Unspecified
miR-29b	MIMAT0000100	PDGFA	5154	Luciferase reporter assay//qRT-PCR	23354167	Unspecified
miR-29b	MIMAT0000100	PDGFB	5155	Luciferase reporter assay//qRT-PCR	23354167	Unspecified
miR-29b	MIMAT0000100	PDGFRA	5156	Luciferase reporter assay//qRT-PCR	23354167	Unspecified
miR-29b	MIMAT0000100	PDGFRB	5159	Luciferase reporter assay//qRT-PCR	23354167|22745231	Unspecified
miR-29b	MIMAT0000100	ENPP2	5168	PAR-CLIP	22012620	Unspecified
miR-29b	MIMAT0000100	PER1	5187	Luciferase reporter assay//qRT-PCR//Western blot	24578160	Unspecified
miR-29b	MIMAT0000100	PIK3CG	5294	Microarray//qRT-PCR//Western blot	22297492	Unspecified
miR-29b	MIMAT0000100	PIK3R1	5295	ChIP-PCR//Flow//Luciferase reporter assay//qRT-PCR//Western blot	24147037|25356754	Unspecified
miR-29b	MIMAT0000100	PLAG1	5324	PAR-CLIP	21572407	Unspecified
miR-29b	MIMAT0000100	PPARD	5467	Microarray	22942087	Unspecified
miR-29b	MIMAT0000100	PPIC	5480	Microarray//qRT-PCR//Western blot	27852308	Unspecified
miR-29b	MIMAT0000100	PPY	5539	PAR-CLIP	22291592	Unspecified
miR-29b	MIMAT0000100	PRKAA1	5562	CLASH	23622248	Unspecified
miR-29b	MIMAT0000100	MAP2K6	5608	Microarray	22942087	Unspecified
miR-29b	MIMAT0000100	PTEN	5728	Immunoblot//Immunofluorescence//Luciferase reporter assay//Microarray//qRT-PCR//Western blot	21359530|23179556|26063204	Unspecified
miR-29b	MIMAT0000100	REL	5966	PAR-CLIP	23592263	Unspecified
miR-29b	MIMAT0000100	REST	5978	PAR-CLIP	23592263|24398324|23446348|21572407|20371350|26701625	Unspecified
miR-29b	MIMAT0000100	ABCE1	6059	PAR-CLIP	23592263	Unspecified
miR-29b	MIMAT0000100	RPL22	6146	PAR-CLIP	23592263	Unspecified
miR-29b	MIMAT0000100	RPS4X	6191	CLASH	23622248	Unspecified
miR-29b	MIMAT0000100	S100B	6285	Luciferase reporter assay//Northern blot//qRT-PCR	19102781	Unspecified
miR-29b	MIMAT0000100	SFPQ	6421	Immunoprecipitaion//Luciferase reporter assay//Western blot	17637574	Unspecified
miR-29b	MIMAT0000100	SGK1	6446	PAR-CLIP	23592263	Unspecified
miR-29b	MIMAT0000100	SLC16A1	6566	PAR-CLIP	23592263|21572407	Unspecified
miR-29b	MIMAT0000100	SMARCC1	6599	CLASH	23622248	Unspecified
miR-29b	MIMAT0000100	FSCN1	6624	PAR-CLIP	23592263	Unspecified
miR-29b	MIMAT0000100	SOX12	6666	Microarray	22942087	Unspecified
miR-29b	MIMAT0000100	SP1	6667	ChIP//Immunoblot//Luciferase reporter assay//Microarray//qRT-PCR//Western blot	19913496|20385359|19211935|22297492|23435408	Unspecified
miR-29b	MIMAT0000100	SPARC	6678	Luciferase reporter assay//qRT-PCR	22745231|25744716	Unspecified
miR-29b	MIMAT0000100	STAT3	6774	Immunohistochemistry//Luciferase reporter assay//qRT-PCR//Western blot	26175849	Unspecified
miR-29b	MIMAT0000100	SURF2	6835	PAR-CLIP	27292025	Unspecified
miR-29b	MIMAT0000100	DYNLT1	6993	PAR-CLIP	23446348|21572407	Unspecified
miR-29b	MIMAT0000100	TDG	6996	Luciferase reporter assay//PAR-CLIP//qRT-PCR//Western blot	23857059|23592263|22012620	Unspecified
miR-29b	MIMAT0000100	TGFB1	7040	ELISA//GFP reporter assay//Immunohistochemistry//Luciferase reporter assay//qRT-PCR//Western blot	21273536|27895107	Unspecified
miR-29b	MIMAT0000100	TGFB2	7042	ELISA//GFP reporter assay//Luciferase reporter assay//qRT-PCR	21273536|23354167	Unspecified
miR-29b	MIMAT0000100	TGFB3	7043	Luciferase reporter assay//qRT-PCR	23354167	Unspecified
miR-29b	MIMAT0000100	THBS2	7058	qRT-PCR	25744716	Unspecified
miR-29b	MIMAT0000100	TNFAIP3	7128	Luciferase reporter assay//Western blot	27199349	Unspecified
miR-29b	MIMAT0000100	TPD52L2	7165	CLASH	23622248	Unspecified
miR-29b	MIMAT0000100	TPT1	7178	CLASH	23622248	Unspecified
miR-29b	MIMAT0000100	TUBB2A	7280	Microarray//PAR-CLIP//qRT-PCR	22815788|26701625	Unspecified
miR-29b	MIMAT0000100	VEGFA	7422	ELISA//Immunohistochemistry//Luciferase reporter assay//PAR-CLIP//qRT-PCR//Western blot	18320040|23592263|21572407|20371350|23354167|28222438	Unspecified
miR-29b	MIMAT0000100	VHL	7428	PAR-CLIP	23592263|21572407|26701625|27292025	Unspecified
miR-29b	MIMAT0000100	CNBP	7555	HITS-CLIP	23313552	Unspecified
miR-29b	MIMAT0000100	PTP4A1	7803	PAR-CLIP	21572407	Unspecified
miR-29b	MIMAT0000100	BTG2	7832	PAR-CLIP	23592263|24398324|26701625|27292025	Unspecified
miR-29b	MIMAT0000100	ADAM12	8038	Luciferase reporter assay//Microarray//Northern blot//qRT-PCR//Western blot	20971881|19956414|25886595	Unspecified
miR-29b	MIMAT0000100	HMGA2	8091	Immunofluorescence//Immunohistochemistry//Luciferase reporter assay//qRT-PCR//Western blot	21224353	Unspecified
miR-29b	MIMAT0000100	TCL1A	8115	Luciferase reporter assay//Microarray//qRT-PCR//Western blot	17707831|17178851	Unspecified
miR-29b	MIMAT0000100	NCOA3	8202	Western blot	19706389	Unspecified
miR-29b	MIMAT0000100	FAM193A	8603	HITS-CLIP	19536157	Unspecified
miR-29b	MIMAT0000100	CDC23	8697	PAR-CLIP	21572407	Unspecified
miR-29b	MIMAT0000100	RIOK3	8780	Microarray//qRT-PCR	22815788	Unspecified
miR-29b	MIMAT0000100	CLDN1	9076	CLASH	23622248	Unspecified
miR-29b	MIMAT0000100	PRY	9081	HITS-CLIP	23313552	Unspecified
miR-29b	MIMAT0000100	COX7A2L	9167	HITS-CLIP	23824327	Unspecified
miR-29b	MIMAT0000100	IL32	9235	Luciferase reporter assay	23729669	Unspecified
miR-29b	MIMAT0000100	NREP	9315	CLASH	23622248	Unspecified
miR-29b	MIMAT0000100	B4GALT5	9334	CLASH	23622248	Unspecified
miR-29b	MIMAT0000100	MORF4L2	9643	PAR-CLIP	23592263|23446348|21572407|20371350|26701625	Unspecified
miR-29b	MIMAT0000100	TRAM2	9697	PAR-CLIP	23592263|26701625	Unspecified
miR-29b	MIMAT0000100	PHACTR2	9749	Microarray//qRT-PCR	22815788	Unspecified
miR-29b	MIMAT0000100	HDAC4	9759	ChIP immunoprecipitation//Immunocytochemistry//Luciferase reporter assay//qRT-PCR//Western blot	23478036|27022108|27196750	Unspecified
miR-29b	MIMAT0000100	TESPA1	9840	HITS-CLIP	23824327	Unspecified
miR-29b	MIMAT0000100	ZBTB5	9925	PAR-CLIP	21572407|26701625	Unspecified
miR-29b	MIMAT0000100	AKT3	10000	Luciferase reporter assay	25784815	Unspecified
miR-29b	MIMAT0000100	FEM1B	10116	PAR-CLIP	21572407	Unspecified
miR-29b	MIMAT0000100	RACK1	10399	CLASH	23622248	Unspecified
miR-29b	MIMAT0000100	GLRX3	10539	PAR-CLIP	27292025	Unspecified
miR-29b	MIMAT0000100	COLEC10	10584	HITS-CLIP	19536157	Unspecified
miR-29b	MIMAT0000100	MMP24	10893	Luciferase reporter assay//Microarray//qRT-PCR	21305051|22942087	Unspecified
miR-29b	MIMAT0000100	MORF4L1	10933	PAR-CLIP	24398324|23446348|21572407|20371350|26701625	Unspecified
miR-29b	MIMAT0000100	CIT	11113	CLASH	23622248	Unspecified
miR-29b	MIMAT0000100	SCAF8	22828	CLASH	23622248	Unspecified
miR-29b	MIMAT0000100	SEC31A	22872	HITS-CLIP	23313552	Unspecified
miR-29b	MIMAT0000100	KDM2A	22992	ChIP-seq//Immunoprecipitaion//Luciferase reporter assay//qRT-PCR//Western blot	27497248	Unspecified
miR-29b	MIMAT0000100	MAPKBP1	23005	HITS-CLIP	19536157	Unspecified
miR-29b	MIMAT0000100	HECW1	23072	PAR-CLIP	22012620	Unspecified
miR-29b	MIMAT0000100	KIF1B	23095	Luciferase reporter assay//qRT-PCR//Western blot	26823729	Unspecified
miR-29b	MIMAT0000100	KDM6B	23135	PAR-CLIP	26701625	Unspecified
miR-29b	MIMAT0000100	PPP1R13B	23368	Luciferase reporter assay//Western blot	19079265	Unspecified
miR-29b	MIMAT0000100	CBX6	23466	PAR-CLIP	20371350	Unspecified
miR-29b	MIMAT0000100	NNT	23530	CLASH	23622248	Unspecified
miR-29b	MIMAT0000100	PIGN	23556	CLASH	23622248	Unspecified
miR-29b	MIMAT0000100	PATZ1	23598	Luciferase reporter assay	27125250	Unspecified
miR-29b	MIMAT0000100	BACE1	23621	ELISA//Luciferase reporter assay//Western blot	18434550|26818210	Unspecified
miR-29b	MIMAT0000100	FJX1	24147	PAR-CLIP	22012620	Unspecified
miR-29b	MIMAT0000100	WWTR1	25937	PAR-CLIP	21572407	Unspecified
miR-29b	MIMAT0000100	LRP10	26020	CLASH	23622248	Unspecified
miR-29b	MIMAT0000100	BBC3	27113	PAR-CLIP	23592263	Unspecified
miR-29b	MIMAT0000100	CECR2	27443	CLASH	23622248	Unspecified
miR-29b	MIMAT0000100	NKIRAS2	28511	Luciferase reporter assay//Microarray//PAR-CLIP//qRT-PCR	19956414|21572407	Unspecified
miR-29b	MIMAT0000100	SNX24	28966	Microarray//qRT-PCR	22815788	Unspecified
miR-29b	MIMAT0000100	TBX21	30009	Luciferase reporter assay	22772450	Unspecified
miR-29b	MIMAT0000100	RAX	30062	Luciferase reporter assay//Western blot	21897745	Unspecified
miR-29b	MIMAT0000100	COL5A3	50509	Luciferase reporter assay	23478036	Unspecified
miR-29b	MIMAT0000100	HP1BP3	50809	CLASH	23622248	Unspecified
miR-29b	MIMAT0000100	SH3GLB1	51100	PAR-CLIP	21572407|20371350	Unspecified
miR-29b	MIMAT0000100	COMMD2	51122	PAR-CLIP	23592263|26701625	Unspecified
miR-29b	MIMAT0000100	GOLGA7	51125	PAR-CLIP	22012620	Unspecified
miR-29b	MIMAT0000100	ANGPTL4	51129	Luciferase reporter assay//qRT-PCR	23354167	Unspecified
miR-29b	MIMAT0000100	RSL24D1	51187	CLASH	23622248	Unspecified
miR-29b	MIMAT0000100	FAM53C	51307	PAR-CLIP	26701625	Unspecified
miR-29b	MIMAT0000100	RNF138	51444	PAR-CLIP	21572407	Unspecified
miR-29b	MIMAT0000100	DNAJB11	51726	Immunoprecipitaion//Luciferase reporter assay//Western blot	17637574	Unspecified
miR-29b	MIMAT0000100	C21orf91	54149	PAR-CLIP	22012620	Unspecified
miR-29b	MIMAT0000100	OTUD4	54726	HITS-CLIP	21572407	Unspecified
miR-29b	MIMAT0000100	TET2	54790	Luciferase reporter assay//qRT-PCR//Western blot	24120864|26404510	Unspecified
miR-29b	MIMAT0000100	MRM3	55178	HITS-CLIP	23824327	Unspecified
miR-29b	MIMAT0000100	ASXL2	55252	HITS-CLIP	23313552	Unspecified
miR-29b	MIMAT0000100	CSGALNACT2	55454	Microarray	22942087	Unspecified
miR-29b	MIMAT0000100	SLC30A10	55532	PAR-CLIP	27292025	Unspecified
miR-29b	MIMAT0000100	UBE2Q1	55585	PAR-CLIP	27292025	Unspecified
miR-29b	MIMAT0000100	CAND1	55832	PAR-CLIP	23592263	Unspecified
miR-29b	MIMAT0000100	PDGFC	56034	Luciferase reporter assay//qRT-PCR	23354167	Unspecified
miR-29b	MIMAT0000100	CDC42SE1	56882	PAR-CLIP	24398324|21572407	Unspecified
miR-29b	MIMAT0000100	CTNNBIP1	56998	HITS-CLIP//Luciferase reporter assay	23478036|23313552	Unspecified
miR-29b	MIMAT0000100	YAE1D1	57002	HITS-CLIP	23824327	Unspecified
miR-29b	MIMAT0000100	ZNF286A	57335	HITS-CLIP	23824327	Unspecified
miR-29b	MIMAT0000100	RAB40C	57799	PAR-CLIP	23592263	Unspecified
miR-29b	MIMAT0000100	TGIF2	60436	Microarray	22942087	Unspecified
miR-29b	MIMAT0000100	MRPS35	60488	CLASH	23622248	Unspecified
miR-29b	MIMAT0000100	IFIH1	64135	CLASH	23622248	Unspecified
miR-29b	MIMAT0000100	P3H1	64175	PAR-CLIP	23592263	Unspecified
miR-29b	MIMAT0000100	FBRS	64319	HITS-CLIP	23313552	Unspecified
miR-29b	MIMAT0000100	TMEM237	65062	PAR-CLIP	22291592	Unspecified
miR-29b	MIMAT0000100	KCTD15	79047	PAR-CLIP	23592263|23446348|21572407|20371350	Unspecified
miR-29b	MIMAT0000100	GTDC1	79712	PAR-CLIP	26701625	Unspecified
miR-29b	MIMAT0000100	NAA40	79829	PAR-CLIP	23592263	Unspecified
miR-29b	MIMAT0000100	EDC3	80153	PAR-CLIP	27292025	Unspecified
miR-29b	MIMAT0000100	CTC1	80169	HITS-CLIP//PAR-CLIP	23592263|24398324|23446348|22012620|21572407|20371350|23706177|26701625|27292025	Unspecified
miR-29b	MIMAT0000100	RAB11FIP1	80223	HITS-CLIP	23824327	Unspecified
miR-29b	MIMAT0000100	WDR26	80232	Microarray//PAR-CLIP//qRT-PCR	23592263|22815788	Unspecified
miR-29b	MIMAT0000100	TET1	80312	Luciferase reporter assay//qRT-PCR//Western blot	19850741|23857059|26776158	Unspecified
miR-29b	MIMAT0000100	ULBP2	80328	PAR-CLIP	23592263|26701625	Unspecified
miR-29b	MIMAT0000100	CD276	80381	PAR-CLIP	26701625	Unspecified
miR-29b	MIMAT0000100	ZFP91	80829	HITS-CLIP	23313552	Unspecified
miR-29b	MIMAT0000100	CSRNP2	81566	PAR-CLIP	23592263	Unspecified
miR-29b	MIMAT0000100	ISG20L2	81875	PAR-CLIP	21572407	Unspecified
miR-29b	MIMAT0000100	SPRTN	83932	PAR-CLIP	20371350	Unspecified
miR-29b	MIMAT0000100	LOXL4	84171	Luciferase reporter assay//qRT-PCR	23354167	Unspecified
miR-29b	MIMAT0000100	RHBDD1	84236	PAR-CLIP	26701625	Unspecified
miR-29b	MIMAT0000100	RTL6	84247	PAR-CLIP	23446348|21572407|20371350	Unspecified
miR-29b	MIMAT0000100	DOT1L	84444	PAR-CLIP	26701625	Unspecified
miR-29b	MIMAT0000100	TNRC18	84629	PAR-CLIP	26701625	Unspecified
miR-29b	MIMAT0000100	CBX2	84733	HITS-CLIP	23313552	Unspecified
miR-29b	MIMAT0000100	KIAA1671	85379	CLASH	23622248	Unspecified
miR-29b	MIMAT0000100	FMNL3	91010	PAR-CLIP	26701625	Unspecified
miR-29b	MIMAT0000100	R3HDM4	91300	PAR-CLIP	23592263|26701625	Unspecified
miR-29b	MIMAT0000100	ELMSAN1	91748	PAR-CLIP	23592263	Unspecified
miR-29b	MIMAT0000100	PIGS	94005	HITS-CLIP	23824327	Unspecified
miR-29b	MIMAT0000100	C1QTNF6	114904	PAR-CLIP	23592263	Unspecified
miR-29b	MIMAT0000100	KLHDC3	116138	PAR-CLIP	23592263	Unspecified
miR-29b	MIMAT0000100	NUS1	116150	CLASH	23622248	Unspecified
miR-29b	MIMAT0000100	AGAP1	116987	PAR-CLIP	26701625	Unspecified
miR-29b	MIMAT0000100	CCSAP	126731	CLASH	23622248	Unspecified
miR-29b	MIMAT0000100	AMER1	139285	PAR-CLIP	23592263|24398324|21572407|20371350	Unspecified
miR-29b	MIMAT0000100	SLC2A14	144195	PAR-CLIP	23592263	Unspecified
miR-29b	MIMAT0000100	CCDC117	150275	PAR-CLIP	23592263	Unspecified
miR-29b	MIMAT0000100	C4orf26	152816	PAR-CLIP	26701625	Unspecified
miR-29b	MIMAT0000100	RAET1L	154064	PAR-CLIP	23592263|26701625	Unspecified
miR-29b	MIMAT0000100	RUNDC3B	154661	CLASH	23622248	Unspecified
miR-29b	MIMAT0000100	BMT2	154743	HITS-CLIP	28735896	Unspecified
miR-29b	MIMAT0000100	TMTC3	160418	PAR-CLIP	21572407|20371350	Unspecified
miR-29b	MIMAT0000100	ZFPM1	161882	HITS-CLIP	23313552	Unspecified
miR-29b	MIMAT0000100	METTL15	196074	HITS-CLIP	27418678	Unspecified
miR-29b	MIMAT0000100	TET3	200424	PAR-CLIP	23592263	Unspecified
miR-29b	MIMAT0000100	DENND6A	201627	PAR-CLIP	26701625	Unspecified
miR-29b	MIMAT0000100	GAS2L3	283431	PAR-CLIP	23446348	Unspecified
miR-29b	MIMAT0000100	FAM102B	284611	PAR-CLIP	23592263	Unspecified
miR-29b	MIMAT0000100	SNAI3	333929	Luciferase reporter assay//Western blot	22402125	Unspecified
miR-29b	MIMAT0000100	GLDN	342035	PAR-CLIP	22291592	Unspecified
miR-29b	MIMAT0000100	ZNF850	342892	HITS-CLIP	23313552	Unspecified
miR-29b	MIMAT0000100	FAM71F2	346653	HITS-CLIP	19536157	Unspecified
miR-29b	MIMAT0000100	SLC7A5P2	387254	PAR-CLIP	22291592	Unspecified
miR-29b	MIMAT0000100	ZBTB34	403341	HITS-CLIP	28735896	Unspecified
miR-29b	MIMAT0000100	YY2	404281	HITS-CLIP	23824327	Unspecified
miR-29b	MIMAT0000100	PRY2	442862	HITS-CLIP	23313552	Unspecified
miR-29b	MIMAT0000100	TRIM72	493829	HITS-CLIP	23313552	Unspecified
miR-148a	MIMAT0000243	ACVR1	90	Luciferase reporter assay//qRT-PCR	22408438|25271001	Unspecified
miR-148a	MIMAT0000243	ADARB1	104	Sequencing	20371350	Unspecified
miR-148a	MIMAT0000243	ALCAM	214	Luciferase reporter assay//qRT-PCR//Western blot	28063929	Unspecified
miR-148a	MIMAT0000243	AMELX	265	CLASH	23622248	Unspecified
miR-148a	MIMAT0000243	APC	324	CLASH	23622248	Unspecified
miR-148a	MIMAT0000243	APLP2	334	PAR-CLIP	26701625	Unspecified
miR-148a	MIMAT0000243	BAX	581	Luciferase reporter assay//qRT-PCR//Western blot	27261578	Unspecified
miR-148a	MIMAT0000243	BCL2	596	Luciferase reporter assay	21455217	Unspecified
miR-148a	MIMAT0000243	BMP3	651	PAR-CLIP	21572407	Unspecified
miR-148a	MIMAT0000243	RUNX3	864	qRT-PCR//Western blot	23549984	Unspecified
miR-148a	MIMAT0000243	CCKBR	887	Luciferase reporter assay//Microarray//qRT-PCR//Western blot	21168126|23975374|20422307|27518872	Unspecified
miR-148a	MIMAT0000243	CCNA2	890	PAR-CLIP	23592263|21572407|20371350	Unspecified
miR-148a	MIMAT0000243	CCT6A	908	PAR-CLIP	21572407	Unspecified
miR-148a	MIMAT0000243	CDC25B	994	Reporter assay//Western blot	21709669	Unspecified
miR-148a	MIMAT0000243	CDKN1A	1026	PAR-CLIP	26701625	Unspecified
miR-148a	MIMAT0000243	CDKN1B	1027	In situ hybridization//Luciferase reporter assay//Northern blot//PAR-CLIP//Western blot	21552422|23592263|21572407|27842905	Unspecified
miR-148a	MIMAT0000243	CEBPG	1054	PAR-CLIP	20371350	Unspecified
miR-148a	MIMAT0000243	KLF6	1316	PAR-CLIP	23592263	Unspecified
miR-148a	MIMAT0000243	CSNK2A1	1457	PAR-CLIP	26701625	Unspecified
miR-148a	MIMAT0000243	DDX6	1656	PAR-CLIP	23592263|26701625	Unspecified
miR-148a	MIMAT0000243	DNMT1	1786	Flow//Luciferase reporter assay//qRT-PCR//Western blot	20146264|20483747|22167392|24515776|24714841|26872375|27859417	Unspecified
miR-148a	MIMAT0000243	DNMT3B	1789	GFP reporter assay//Microarray//qRT-PCR//Western blot	18367714|19435428	Unspecified
miR-148a	MIMAT0000243	ARID3A	1820	PAR-CLIP	23592263	Unspecified
miR-148a	MIMAT0000243	DYRK1A	1859	Sequencing	20371350	Unspecified
miR-148a	MIMAT0000243	S1PR1	1901	Immunohistochemistry//Luciferase reporter assay//qRT-PCR//Western blot	24798342|25574238|26004261	Unspecified
miR-148a	MIMAT0000243	GAS1	2619	PAR-CLIP//Sequencing	20371350|23446348|21572407	Unspecified
miR-148a	MIMAT0000243	PDIA3	2923	Luciferase reporter assay//qRT-PCR//Western blot	26004124	Unspecified
miR-148a	MIMAT0000243	HCCS	3052	PAR-CLIP//Sequencing	20371350|27292025	Unspecified
miR-148a	MIMAT0000243	HLA-A	3105	PAR-CLIP	23592263|26701625	Unspecified
miR-148a	MIMAT0000243	HLA-C	3107	PAR-CLIP	23592263|26701625	Unspecified
miR-148a	MIMAT0000243	HLA-G	3135	Luciferase reporter assay	17847008	Unspecified
miR-148a	MIMAT0000243	HMGB1	3146	CLASH	23622248	Unspecified
miR-148a	MIMAT0000243	HOXC8	3224	Sequencing	20371350	Unspecified
miR-148a	MIMAT0000243	HSPA4	3308	CLASH	23622248	Unspecified
miR-148a	MIMAT0000243	HSP90AA1	3320	PAR-CLIP	21572407	Unspecified
miR-148a	MIMAT0000243	IGFBP5	3488	PAR-CLIP	20371350	Unspecified
miR-148a	MIMAT0000243	IKBKB	3551	Luciferase reporter assay//Microarray//Next Generation Sequencing (NGS)//qRT-PCR//Western blot	25630970	Unspecified
miR-148a	MIMAT0000243	IRS1	3667	Luciferase reporter assay//Western blot	22935141	Unspecified
miR-148a	MIMAT0000243	ITGA5	3678	Luciferase reporter assay//Microarray//qRT-PCR	21703006	Unspecified
miR-148a	MIMAT0000243	ITGB8	3696	Luciferase reporter assay//Microarray//PAR-CLIP//qRT-PCR	21703006|23592263	Unspecified
miR-148a	MIMAT0000243	JARID2	3720	HITS-CLIP	23313552	Unspecified
miR-148a	MIMAT0000243	KPNA4	3840	HITS-CLIP//PAR-CLIP	23446348|21572407	Unspecified
miR-148a	MIMAT0000243	LBR	3930	Sequencing	20371350	Unspecified
miR-148a	MIMAT0000243	LDLR	3949	PAR-CLIP	27292025	Unspecified
miR-148a	MIMAT0000243	ABLIM1	3983	HITS-CLIP	23824327|27418678	Unspecified
miR-148a	MIMAT0000243	LNPEP	4012	PAR-CLIP	23446348|20371350	Unspecified
miR-148a	MIMAT0000243	SMAD2	4087	Flow//Immunofluorescence//Immunohistochemistry//Luciferase reporter assay//qRT-PCR//Western blot	23873106|26983401|26106521|25980823	Unspecified
miR-148a	MIMAT0000243	MAP3K4	4216	CLASH//Luciferase reporter assay//qRT-PCR//Western blot	23622248|26253263	Unspecified
miR-148a	MIMAT0000243	MET	4233	Immunoblot//Immunofluorescence//Immunohistochemistry//Luciferase reporter assay//qRT-PCR//Western blot	24013226	Unspecified
miR-148a	MIMAT0000243	MAP3K9	4293	Luciferase reporter assay//PAR-CLIP//qRT-PCR//Western blot	23592263|26253263	Unspecified
miR-148a	MIMAT0000243	MMP7	4316	In situ hybridization//Luciferase reporter assay//Microarray//qRT-PCR//Western blot	24283384	Unspecified
miR-148a	MIMAT0000243	MYC	4609	Immunoblot//Microarray//qRT-PCR	23389829	Unspecified
miR-148a	MIMAT0000243	NONO	4841	CLASH	23622248	Unspecified
miR-148a	MIMAT0000243	CNOT4	4850	PAR-CLIP	23592263|21572407|20371350|27292025	Unspecified
miR-148a	MIMAT0000243	NPTX1	4884	PAR-CLIP	20371350	Unspecified
miR-148a	MIMAT0000243	OVOL1	5017	HITS-CLIP	19536157	Unspecified
miR-148a	MIMAT0000243	FURIN	5045	PAR-CLIP	26701625	Unspecified
miR-148a	MIMAT0000243	SERPINE1	5054	Luciferase reporter assay//Microarray//qRT-PCR	21703006	Unspecified
miR-148a	MIMAT0000243	SLC25A3	5250	CLASH	23622248	Unspecified
miR-148a	MIMAT0000243	PPARD	5467	PAR-CLIP	26701625	Unspecified
miR-148a	MIMAT0000243	PRNP	5621	Sequencing	20371350	Unspecified
miR-148a	MIMAT0000243	PSMD9	5715	Sequencing	20371350	Unspecified
miR-148a	MIMAT0000243	PTPN4	5775	Sequencing	20371350	Unspecified
miR-148a	MIMAT0000243	ROCK1	6093	Immunohistochemistry//Luciferase reporter assay//qRT-PCR//Western blot	21994419|23670799	Unspecified
miR-148a	MIMAT0000243	RPS17	6218	CLASH	23622248	Unspecified
miR-148a	MIMAT0000243	SLC2A3	6515	CLASH	23622248	Unspecified
miR-148a	MIMAT0000243	SORD	6652	HITS-CLIP	23824327	Unspecified
miR-148a	MIMAT0000243	SOS2	6655	HITS-CLIP	23824327	Unspecified
miR-148a	MIMAT0000243	STAT3	6774	Luciferase reporter assay//qRT-PCR//Western blot	28280370	Unspecified
miR-148a	MIMAT0000243	TGFB2	7042	Flow//Immunofluorescence//Luciferase reporter assay//qRT-PCR//Western blot	26983401	Unspecified
miR-148a	MIMAT0000243	HSP90B1	7184	PAR-CLIP//Sequencing	20371350|26701625	Unspecified
miR-148a	MIMAT0000243	UBE2D3	7323	PAR-CLIP	23446348	Unspecified
miR-148a	MIMAT0000243	USP4	7375	Immunohistochemistry//Luciferase reporter assay//qRT-PCR//Western blot	24798342	Unspecified
miR-148a	MIMAT0000243	VAV2	7410	Luciferase reporter assay//Microarray//qRT-PCR	21703006	Unspecified
miR-148a	MIMAT0000243	WNT1	7471	Immunohistochemistry//In situ hybridization//Luciferase reporter assay//qRT-PCR//Western blot	28199399|26707142	Unspecified
miR-148a	MIMAT0000243	WNT10B	7480	Luciferase reporter assay//Microarray//qRT-PCR//Western blot	22890324	Unspecified
miR-148a	MIMAT0000243	WNT2B	7482	HITS-CLIP	23824327|19536157	Unspecified
miR-148a	MIMAT0000243	YWHAB	7529	PAR-CLIP	23446348	Unspecified
miR-148a	MIMAT0000243	FZD5	7855	PAR-CLIP	22012620	Unspecified
miR-148a	MIMAT0000243	FXR1	8087	PAR-CLIP	26701625	Unspecified
miR-148a	MIMAT0000243	ANP32A	8125	Sequencing	20371350	Unspecified
miR-148a	MIMAT0000243	AKAP17A	8227	PAR-CLIP	22012620	Unspecified
miR-148a	MIMAT0000243	DENR	8562	CLASH	23622248	Unspecified
miR-148a	MIMAT0000243	STX16	8675	PAR-CLIP	23592263	Unspecified
miR-148a	MIMAT0000243	NRP1	8829	Immunohistochemistry//Luciferase reporter assay//qRT-PCR//Western blot	26097868	Unspecified
miR-148a	MIMAT0000243	NR1I2	8856	Luciferase reporter assay//qRT-PCR	18268015	Unspecified
miR-148a	MIMAT0000243	APLN	8862	HITS-CLIP	28735896	Unspecified
miR-148a	MIMAT0000243	WASL	8976	PAR-CLIP	23592263	Unspecified
miR-148a	MIMAT0000243	RPS6KA4	8986	PAR-CLIP	23592263	Unspecified
miR-148a	MIMAT0000243	GPRC5A	9052	PAR-CLIP	23592263|26701625	Unspecified
miR-148a	MIMAT0000243	AURKB	9212	CLASH	23622248	Unspecified
miR-148a	MIMAT0000243	RPS6KA5	9252	Luciferase reporter assay//qRT-PCR//Reporter assay//Western blot	20406806	Unspecified
miR-148a	MIMAT0000243	S1PR2	9294	HITS-CLIP	23824327	Unspecified
miR-148a	MIMAT0000243	QKI	9444	Luciferase reporter assay	25971746	Unspecified
miR-148a	MIMAT0000243	SH3PXD2A	9644	PAR-CLIP	23592263	Unspecified
miR-148a	MIMAT0000243	SECISBP2L	9728	PAR-CLIP//Sequencing	20371350|23592263|21572407|26701625|27292025	Unspecified
miR-148a	MIMAT0000243	PHACTR2	9749	HITS-CLIP	23824327	Unspecified
miR-148a	MIMAT0000243	MLEC	9761	PAR-CLIP	21572407|20371350	Unspecified
miR-148a	MIMAT0000243	MAFB	9935	Luciferase reporter assay	23225151	Unspecified
miR-148a	MIMAT0000243	BCL2L11	10018	Immunoblot//Luciferase reporter assay//qRT-PCR	24425048	Unspecified
miR-148a	MIMAT0000243	STX6	10228	PAR-CLIP	23592263	Unspecified
miR-148a	MIMAT0000243	SPRY2	10253	Sequencing	20371350	Unspecified
miR-148a	MIMAT0000243	NDRG1	10397	PAR-CLIP	21572407	Unspecified
miR-148a	MIMAT0000243	APPBP2	10513	CLASH	23622248	Unspecified
miR-148a	MIMAT0000243	TXNIP	10628	PAR-CLIP	24398324|23446348	Unspecified
miR-148a	MIMAT0000243	GNB5	10681	Sequencing	20371350	Unspecified
miR-148a	MIMAT0000243	SLC12A7	10723	PAR-CLIP	22291592	Unspecified
miR-148a	MIMAT0000243	RAB10	10890	Sequencing	20371350	Unspecified
miR-148a	MIMAT0000243	MSL3	10943	CLASH	23622248	Unspecified
miR-148a	MIMAT0000243	CCNI	10983	CLASH	23622248	Unspecified
miR-148a	MIMAT0000243	KIF2C	11004	PAR-CLIP	23592263	Unspecified
miR-148a	MIMAT0000243	DNAJB4	11080	Sequencing	20371350	Unspecified
miR-148a	MIMAT0000243	RASSF8	11228	Sequencing	20371350	Unspecified
miR-148a	MIMAT0000243	B4GALT7	11285	PAR-CLIP	23592263	Unspecified
miR-148a	MIMAT0000243	CBX3	11335	Sequencing	20371350	Unspecified
miR-148a	MIMAT0000243	PPP6R1	22870	PAR-CLIP	23592263|27292025	Unspecified
miR-148a	MIMAT0000243	KIAA0907	22889	HITS-CLIP	23313552|21572407	Unspecified
miR-148a	MIMAT0000243	BTBD3	22903	HITS-CLIP//PAR-CLIP//Sequencing	20371350|23592263|24398324|23446348|22012620|21572407|27292025	Unspecified
miR-148a	MIMAT0000243	RALY	22913	PAR-CLIP	26701625	Unspecified
miR-148a	MIMAT0000243	WDTC1	23038	CLASH	23622248	Unspecified
miR-148a	MIMAT0000243	WAPL	23063	Sequencing	20371350	Unspecified
miR-148a	MIMAT0000243	MYCBP2	23077	CLASH	23622248	Unspecified
miR-148a	MIMAT0000243	CDK19	23097	PAR-CLIP//Sequencing	20371350|22100165	Unspecified
miR-148a	MIMAT0000243	MRPS27	23107	PAR-CLIP	23592263	Unspecified
miR-148a	MIMAT0000243	TNRC6B	23112	PAR-CLIP	23592263	Unspecified
miR-148a	MIMAT0000243	GPATCH8	23131	Sequencing	20371350	Unspecified
miR-148a	MIMAT0000243	KDM6B	23135	PAR-CLIP	27292025	Unspecified
miR-148a	MIMAT0000243	ARL6IP1	23204	PAR-CLIP	27292025	Unspecified
miR-148a	MIMAT0000243	DTX4	23220	HITS-CLIP	19536157	Unspecified
miR-148a	MIMAT0000243	DICER1	23405	PAR-CLIP	23592263|21572407	Unspecified
miR-148a	MIMAT0000243	ZFYVE26	23503	PAR-CLIP	23592263|22012620	Unspecified
miR-148a	MIMAT0000243	POFUT1	23509	Sequencing	20371350	Unspecified
miR-148a	MIMAT0000243	SNAPIN	23557	PAR-CLIP//Sequencing	20371350|23592263	Unspecified
miR-148a	MIMAT0000243	DSTYK	25778	Sequencing	20371350	Unspecified
miR-148a	MIMAT0000243	TTLL1	25809	PAR-CLIP	23592263	Unspecified
miR-148a	MIMAT0000243	POC1A	25886	PAR-CLIP	23592263	Unspecified
miR-148a	MIMAT0000243	PTPN23	25930	CLASH	23622248	Unspecified
miR-148a	MIMAT0000243	VPS41	27072	CLASH	23622248	Unspecified
miR-148a	MIMAT0000243	FOXP1	27086	HITS-CLIP	23824327	Unspecified
miR-148a	MIMAT0000243	UQCRQ	27089	Sequencing	20371350	Unspecified
miR-148a	MIMAT0000243	AGO2	27161	PAR-CLIP	24398324|21572407	Unspecified
miR-148a	MIMAT0000243	TNRC6A	27327	PAR-CLIP//Sequencing	20371350|22012620	Unspecified
miR-148a	MIMAT0000243	GOLIM4	27333	CLASH	23622248	Unspecified
miR-148a	MIMAT0000243	TMEM14A	28978	Sequencing	20371350	Unspecified
miR-148a	MIMAT0000243	YPEL1	29799	HITS-CLIP	19536157	Unspecified
miR-148a	MIMAT0000243	BAZ2B	29994	PAR-CLIP	21572407	Unspecified
miR-148a	MIMAT0000243	TMED7	51014	Luciferase reporter assay	21552422	Unspecified
miR-148a	MIMAT0000243	GLRX5	51218	PAR-CLIP	21572407	Unspecified
miR-148a	MIMAT0000243	ETV7	51513	PAR-CLIP	23592263	Unspecified
miR-148a	MIMAT0000243	RAB14	51552	PAR-CLIP	23592263	Unspecified
miR-148a	MIMAT0000243	MYO3A	53904	PAR-CLIP	22012620	Unspecified
miR-148a	MIMAT0000243	CYCS	54205	Sequencing	20371350	Unspecified
miR-148a	MIMAT0000243	ERRFI1	54206	Immunoblot//Luciferase reporter assay//qRT-PCR	24425048	Unspecified
miR-148a	MIMAT0000243	SLC38A2	54407	PAR-CLIP	23592263|21572407	Unspecified
miR-148a	MIMAT0000243	INO80	54617	Luciferase reporter assay//Western blot	27764804	Unspecified
miR-148a	MIMAT0000243	OTUD4	54726	PAR-CLIP	20371350	Unspecified
miR-148a	MIMAT0000243	RBM23	55147	PAR-CLIP	22012620	Unspecified
miR-148a	MIMAT0000243	CEP55	55165	PAR-CLIP	21572407|20371350	Unspecified
miR-148a	MIMAT0000243	ARL8B	55207	PAR-CLIP	23592263	Unspecified
miR-148a	MIMAT0000243	RBM38	55544	PAR-CLIP	23592263	Unspecified
miR-148a	MIMAT0000243	RCC2	55920	PAR-CLIP	23592263	Unspecified
miR-148a	MIMAT0000243	FAM212B	55924	HITS-CLIP	19536157	Unspecified
miR-148a	MIMAT0000243	TMEM9B	56674	Sequencing	20371350	Unspecified
miR-148a	MIMAT0000243	PBXIP1	57326	Luciferase reporter assay//Sequencing	20371350|23321675	Unspecified
miR-148a	MIMAT0000243	ZNF490	57474	Sequencing	20371350	Unspecified
miR-148a	MIMAT0000243	ARRDC3	57561	Sequencing	20371350	Unspecified
miR-148a	MIMAT0000243	KIAA1456	57604	PAR-CLIP	26701625	Unspecified
miR-148a	MIMAT0000243	KIAA1549	57670	Sequencing	20371350	Unspecified
miR-148a	MIMAT0000243	TGIF2	60436	Luciferase reporter assay//Western blot	18768788	Unspecified
miR-148a	MIMAT0000243	MPP5	64398	Sequencing	20371350	Unspecified
miR-148a	MIMAT0000243	ZDHHC6	64429	PAR-CLIP	23592263	Unspecified
miR-148a	MIMAT0000243	UNKL	64718	Microarray	22995316	Unspecified
miR-148a	MIMAT0000243	MTMR9	66036	Sequencing	20371350	Unspecified
miR-148a	MIMAT0000243	RNF219	79596	PAR-CLIP	20371350	Unspecified
miR-148a	MIMAT0000243	VPS37B	79720	PAR-CLIP	23446348	Unspecified
miR-148a	MIMAT0000243	COLEC12	81035	HITS-CLIP	23824327	Unspecified
miR-148a	MIMAT0000243	OR2C3	81472	CLASH	23622248	Unspecified
miR-148a	MIMAT0000243	PLA2G12A	81579	HITS-CLIP	23824327	Unspecified
miR-148a	MIMAT0000243	RAB1B	81876	PAR-CLIP//Sequencing	20371350|26701625	Unspecified
miR-148a	MIMAT0000243	RAB34	83871	PAR-CLIP//Sequencing	20371350|21572407	Unspecified
miR-148a	MIMAT0000243	TMEM246	84302	PAR-CLIP	27292025	Unspecified
miR-148a	MIMAT0000243	MRPL45	84311	CLASH	23622248	Unspecified
miR-148a	MIMAT0000243	NEURL4	84461	PAR-CLIP	27292025	Unspecified
miR-148a	MIMAT0000243	USP38	84640	CLASH	23622248	Unspecified
miR-148a	MIMAT0000243	FAM104A	84923	PAR-CLIP	20371350	Unspecified
miR-148a	MIMAT0000243	ZIC5	85416	PAR-CLIP	23592263	Unspecified
miR-148a	MIMAT0000243	CHRFAM7A	89832	HITS-CLIP	23824327	Unspecified
miR-148a	MIMAT0000243	PHLDB2	90102	PAR-CLIP	26701625	Unspecified
miR-148a	MIMAT0000243	MCFD2	90411	PAR-CLIP	27292025	Unspecified
miR-148a	MIMAT0000243	STARD13	90627	PAR-CLIP	24398324|20371350	Unspecified
miR-148a	MIMAT0000243	AP5B1	91056	HITS-CLIP	23824327	Unspecified
miR-148a	MIMAT0000243	SESTD1	91404	Sequencing	20371350	Unspecified
miR-148a	MIMAT0000243	RFT1	91869	PAR-CLIP	23446348	Unspecified
miR-148a	MIMAT0000243	DCUN1D3	123879	PAR-CLIP	20371350	Unspecified
miR-148a	MIMAT0000243	VPS37A	137492	PAR-CLIP	21572407	Unspecified
miR-148a	MIMAT0000243	ASB6	140459	PAR-CLIP	21572407	Unspecified
miR-148a	MIMAT0000243	DYNLL2	140735	Sequencing	20371350	Unspecified
miR-148a	MIMAT0000243	SESN3	143686	PAR-CLIP	20371350	Unspecified
miR-148a	MIMAT0000243	IL23R	149233	HITS-CLIP	23824327	Unspecified
miR-148a	MIMAT0000243	PDIK1L	149420	PAR-CLIP	22291592	Unspecified
miR-148a	MIMAT0000243	SIK1	150094	PAR-CLIP	23592263|23446348|21572407	Unspecified
miR-148a	MIMAT0000243	PAPD4	167153	PAR-CLIP//Sequencing	20371350|21572407	Unspecified
miR-148a	MIMAT0000243	ZNF92	168374	Sequencing	20371350	Unspecified
miR-148a	MIMAT0000243	AGO3	192669	PAR-CLIP	21572407	Unspecified
miR-148a	MIMAT0000243	PLPP4	196051	HITS-CLIP	23824327	Unspecified
miR-148a	MIMAT0000243	RAB12	201475	PAR-CLIP//Sequencing	20371350|21572407	Unspecified
miR-148a	MIMAT0000243	PATL1	219988	PAR-CLIP	23592263	Unspecified
miR-148a	MIMAT0000243	VGLL2	245806	HITS-CLIP	23313552	Unspecified
miR-148a	MIMAT0000243	PAN3	255967	Sequencing	20371350	Unspecified
miR-148a	MIMAT0000243	KANSL1	284058	Sequencing	20371350	Unspecified
miR-148a	MIMAT0000243	EOGT	285203	PAR-CLIP	23592263|21572407|27292025	Unspecified
miR-148a	MIMAT0000243	TRIM59	286827	Sequencing	20371350	Unspecified
miR-148a	MIMAT0000243	LYSMD1	388695	Sequencing	20371350	Unspecified

## Sheet: Protein-Protein Interactions
Node 1	Node 2	Homology	Experimentally Determined Interaction	Database Annotated	Automated Textmining	Combined Score
ALLC	GLI1	0	167	0	0	167
ALLC	MYC	0	0	0	616	616
AMOTL1	STAT3	0	0	0	957	957
AMOTL1	MYC	0	0	0	961	961
ATOH7	MYC	0	0	0	356	356
BAZ2A	SAP30L	0	0	500	0	499
BAZ2A	EZH2	0	0	360	154	435
BAZ2A	DNMT3B	0	292	500	657	867
BAZ2A	DNMT1	0	292	500	507	810
BAZ2A	HDAC1	0	399	500	852	951
BAZ2A	SIN3A	0	0	500	0	499
BAZ2A	MYC	0	124	0	84	163
BCL2	EGR1	0	0	0	218	218
BCL2	BCL2L2	0	0	0	731	731
BCL2	HRK	0	292	0	981	985
BCL2	BCL2A1	0	0	0	569	569
BCL2	FAIM2	0	292	0	391	550
BCL2	E2F1	0	0	0	193	193
BCL2	BMF	0	469	500	982	994
BCL2	G0S2	0	0	0	685	685
BCL2	BNIPL	0	292	0	636	731
BCL2	MCL1	0	509	0	0	509
BCL2	BCL2L1	0	690	900	982	999
BCL2	LGALS7	0	0	0	786	786
BCL2	MYC	0	292	0	0	292
BCL2	BLID	0	292	0	0	292
BCL2	PPARA	0	292	0	0	292
BCL2	TP53AIP1	0	292	0	353	522
BCL2	FBXO10	0	0	0	722	722
BCL2	RTL10	0	292	0	932	949
BCL2A1	BCL2L2	0	0	0	509	509
BCL2A1	HRK	0	0	0	721	721
BCL2A1	RTL10	0	292	0	0	292
BCL2A1	BCL2L1	0	0	0	316	315
BCL2A1	MCL1	0	0	0	460	459
BCL2A1	BMF	0	389	0	352	587
BCL2L1	BCL2L2	0	0	540	826	916
BCL2L1	HRK	0	621	0	982	992
BCL2L1	FAIM2	0	292	0	579	689
BCL2L1	E2F1	0	0	0	173	173
BCL2L1	BMF	0	469	0	950	972
BCL2L1	G0S2	0	199	0	0	199
BCL2L1	BNIPL	0	230	0	398	516
BCL2L1	MCL1	0	362	900	748	982
BCL2L1	BLID	0	292	0	0	292
BCL2L1	MYC	0	0	0	363	363
BCL2L1	RTL10	0	292	0	875	907
BCL2L2	G0S2	0	162	0	0	161
BCL2L2	RTL10	0	292	0	340	512
BCL2L2	HRK	0	405	0	830	894
BCL2L2	MCL1	0	0	540	789	898
BCL2L2	BMF	0	469	0	970	983
BMF	STAT3	0	292	0	0	292
BMF	HDAC1	0	292	0	0	292
BMF	MCL1	0	197	0	664	718
CCNA2	SETD7	0	0	0	271	271
CCNA2	MTBP	0	320	0	0	319
CCNA2	FOXM1	0	0	0	766	766
CCNA2	E2F1	0	457	500	959	987
CCNA2	HDAC1	0	292	0	0	292
CCNA2	E2F4	0	526	500	0	752
CCNA2	SCAPER	0	457	0	534	736
CDKL5	DNMT1	0	0	0	675	675
DDX6	SAP30L	0	190	0	0	190
DDX6	PIM1	0	674	0	0	674
DDX6	MYC	0	174	0	0	173
DNMT1	EGR1	0	0	0	155	154
DNMT1	MBD4	0	0	0	409	408
DNMT1	STAT3	0	457	0	797	885
DNMT1	DNMT3A	0	457	900	819	989
DNMT1	SETDB1	0	0	0	895	895
DNMT1	SETD7	0	618	0	382	753
DNMT1	SAP30L	0	0	500	0	499
DNMT1	ZNF57	0	0	0	441	441
DNMT1	HIC1	0	292	0	432	580
DNMT1	EZH2	0	457	500	983	995
DNMT1	DNMT3B	0	509	900	972	998
DNMT1	SMAD3	0	0	0	391	390
DNMT1	E2F1	0	287	0	883	913
DNMT1	ZFP57	0	292	0	162	381
DNMT1	MYC	0	394	0	60	406
DNMT1	TMC6	0	292	0	291	476
DNMT1	ZNF304	0	0	0	699	699
DNMT1	E2F4	0	0	0	800	800
DNMT1	SIN3A	0	0	500	629	806
DNMT1	HDAC1	0	526	800	984	998
DNMT1	UHRF1	0	483	900	983	999
DNMT3A	MBD4	0	0	0	210	210
DNMT3A	ZFP57	0	292	0	0	292
DNMT3A	HIC1	0	292	0	0	292
DNMT3A	SIN3A	0	0	0	351	351
DNMT3A	NR6A1	0	0	0	672	672
DNMT3A	UHRF1	0	483	0	551	757
DNMT3A	TDG	0	292	0	724	796
DNMT3A	MYC	0	457	0	960	977
DNMT3A	SETDB1	0	292	0	982	986
DNMT3A	HDAC1	0	457	0	982	989
DNMT3A	EZH2	0	457	500	982	994
DNMT3A	DNMT3B	0	691	900	850	994
DNMT3B	EGR1	0	0	0	594	594
DNMT3B	MBD4	0	292	0	647	739
DNMT3B	SETDB1	0	292	0	936	953
DNMT3B	SAP30L	0	0	500	0	499
DNMT3B	ZHX1	0	292	0	640	734
DNMT3B	HIC1	0	292	0	0	292
DNMT3B	EZH2	0	509	500	982	995
DNMT3B	FOXM1	0	292	0	0	292
DNMT3B	ZFP57	0	292	0	0	292
DNMT3B	NR6A1	0	0	0	541	541
DNMT3B	MYC	0	292	0	484	619
DNMT3B	TDG	0	292	0	605	708
DNMT3B	LOC102724334	0	743	0	0	743
DNMT3B	SIN3A	0	287	500	353	749
DNMT3B	UHRF1	0	483	0	801	892
DNMT3B	HDAC1	0	457	800	978	997
E2F1	EGR1	0	0	0	225	224
E2F1	SETD7	0	457	0	0	457
E2F1	EZH2	0	302	0	305	494
E2F1	SMAD3	0	0	0	228	227
E2F1	E2F4	0	492	0	757	871
E2F1	MYC	0	166	0	909	920
E2F1	HDAC1	0	457	0	974	985
E2F4	SMAD3	0	292	500	981	992
E2F4	FOXM1	0	0	0	451	451
E2F4	HDAC1	0	457	500	951	985
E2F4	MYC	0	0	0	551	551
E2F4	SIN3A	0	292	0	809	858
EGR1	PPARA	0	0	0	306	306
EGR1	EZH2	0	292	0	92	329
EGR1	STAT3	0	0	0	365	365
EGR1	HDAC1	0	292	0	337	511
EGR1	MYC	0	0	0	664	664
EZH2	STAT3	0	292	0	909	932
EZH2	HIC1	0	292	0	0	292
EZH2	FOXM1	0	292	0	0	292
EZH2	UHRF1	0	302	0	0	302
EZH2	SMAD3	0	44	0	304	306
EZH2	SIN3A	0	421	0	378	624
EZH2	TMC6	0	0	0	762	762
EZH2	MYC	0	457	0	796	884
EZH2	HDAC1	0	615	0	983	993
FOXM1	STAT3	0	0	0	778	778
FOXM1	SMAD3	0	292	0	808	858
FOXM1	SIN3A	0	0	0	269	269
FOXM1	MYC	0	346	0	0	345
GLI1	HDAC1	0	457	0	45	459
GLI1	KDM6B	0	0	0	465	465
GLI1	MYC	0	0	0	550	550
GLI1	STAT3	0	292	0	633	729
HDAC1	HES1	0	292	0	0	292
HDAC1	MBD4	0	292	0	90	328
HDAC1	STAT3	0	457	0	778	874
HDAC1	SETDB1	0	457	0	955	974
HDAC1	SAP30L	0	457	800	584	950
HDAC1	ZHX1	0	190	0	0	190
HDAC1	PPARD	0	457	0	371	643
HDAC1	SMAD3	0	457	500	879	964
HDAC1	TMC6	0	0	0	335	335
HDAC1	TGIF2	0	292	500	271	719
HDAC1	MYC	0	457	0	874	928
HDAC1	UHRF1	0	457	0	956	975
HDAC1	SIN3A	0	656	800	984	998
HES1	STAT3	0	292	0	0	292
HES1	MYC	0	292	0	0	292
HES1	HES5	0	0	900	84	904
HES5	STAT3	0	292	0	622	720
HIC1	STAT3	0	457	0	0	457
HRK	MCL1	0	230	0	906	924
IFITM2	STAT3	0	0	0	208	208
KDM6B	LOC102724334	0	214	0	0	214
KDM6B	TDG	0	292	0	0	292
KDM6B	PPARA	0	0	0	745	745
KDM6B	SMAD3	0	292	0	675	760
LGALS7	SMAD3	0	0	0	657	657
LRRC32	STAT3	0	241	0	0	240
LRRC32	TGFB2	0	0	0	600	600
LTBP3	TGFB2	0	0	700	947	983
LY6H	TGFB2	0	464	0	0	463
MBD4	UHRF1	0	292	0	74	316
MBD4	SIN3A	0	292	0	116	347
MCL1	MYC	0	0	0	187	187
MCL1	RTL10	0	292	0	754	818
MTBP	MYC	0	0	0	413	412
MYC	NMI	0	457	0	826	901
MYC	STAT3	0	457	0	155	521
MYC	ZCCHC2	0	292	0	0	292
MYC	ZHX1	0	0	0	343	343
MYC	PPARD	0	0	0	186	186
MYC	SMAD3	0	292	0	928	946
MYC	PIM1	0	457	0	0	457
MYC	TDG	0	210	0	0	210
MYC	SIN3A	0	128	0	140	218
MYC	PPARA	0	0	0	325	325
MYC	PARP10	0	457	0	851	915
MYC	UHRF1	0	161	0	0	161
NANOGP8	STAT3	0	0	900	0	900
NMI	STAT3	0	292	0	207	414
OTUD4	ZCCHC2	0	329	0	0	329
PIM1	STAT3	0	292	0	0	292
PPARA	PPARD	0	0	0	883	883
PPARA	SIN3A	0	0	500	0	499
PPARD	STAT3	0	198	0	0	198
SAP30L	TGIF2	0	470	0	0	470
SAP30L	SIN3A	0	509	800	844	983
SCG2	STAT3	0	0	0	451	451
SETD7	STAT3	0	292	0	0	292
SETD7	UHRF1	0	292	0	0	292
SETDB1	ZFP57	0	0	0	326	325
SETDB1	ZNF304	0	0	0	384	384
SETDB1	SIN3A	0	292	0	166	384
SETDB1	UHRF1	0	0	0	400	400
SIN3A	STAT3	0	292	700	548	895
SIN3A	SMAD3	0	292	0	137	362
SIN3A	TGIF2	0	475	0	102	508
SMAD3	STAT3	0	292	0	626	724
SMAD3	TGIF2	0	292	500	57	637
SMAD3	TGFB2	0	0	0	835	835
SP9	STAT3	0	0	0	313	313
STAP2	STAT3	0	0	500	861	927
STAT3	TDG	0	187	0	0	187
STAT3	TMC6	0	0	0	823	823

## Sheet: Enrichment Analysis
Category	Term Description	Observed Gene Count	Background Gene Count	Strength	Signal	False Discovery Rate (FDR)	Matching Proteins
GO Process	Negative regulation of transcription by RNA polymerase II	24	971	82	129	9.29e-08	HES1,EGR1,STAT3,DNMT3A,SAP30L,ZHX1,PPARD,HIC1,EZH2,DNMT3B,SMAD3,FOXM1,E2F1,DNMT1,HDAC1,TGIF2,HES5,TDG,SIN3A,PPARA,ZFP57,NR6A1,MYC,UHRF1
GO Process	Regulation of cell population proliferation	30	1669	69	106	9.29e-08	GLI1,HES1,EGR1,NMI,STAT3,LTBP3,MTBP,SCG2,PPARD,EZH2,SMAD3,FOXM1,E2F1,DNMT1,TGFB2,BNIPL,PIM1,HDAC1,BCL2L1,HES5,LGALS7,E2F4,BCL2,LRRC32,ZNF304,PARP10,MYC,UHRF1,CCNA2,NANOGP8
GO Process	Apoptotic process	23	1041	78	114	1.15e-06	BCL2L2,HRK,DNMT3A,BCL2A1,PPARD,HIC1,FAIM2,SMAD3,E2F1,BMF,TGFB2,G0S2,BNIPL,MCL1,PIM1,BCL2L1,LGALS7,BCL2,RTL10,FBXO10,TP53AIP1,BLID,MYC
GO Process	Regulation of transcription, DNA-templated	39	3460	48	74	1.94e-06	GLI1,HES1,EGR1,NMI,KDM6B,STAT3,DNMT3A,SETD7,SAP30L,ZHX1,ZNF57,PPARD,HIC1,EZH2,DNMT3B,SMAD3,FOXM1,E2F1,DNMT1,TGFB2,PIM1,HDAC1,ATOH7,TGIF2,HES5,E2F4,TDG,SIN3A,SP9,PPARA,ZNF304,ZFP57,NR6A1,PARP10,BAZ2A,MYC,UHRF1,CCNA2,NANOGP8
GO Process	Negative regulation of metabolic process	36	2982	51	77	1.94e-06	HES1,EGR1,NMI,STAT3,DNMT3A,SETDB1,SAP30L,ZHX1,PPARD,HIC1,EZH2,DNMT3B,SMAD3,FOXM1,E2F1,BMF,DNMT1,TGFB2,MCL1,HDAC1,TGIF2,BCL2L1,HES5,LGALS7,TDG,SIN3A,BCL2,LRRC32,PPARA,ZFP57,NR6A1,PARP10,BAZ2A,DDX6,MYC,UHRF1
GO Process	Regulation of macromolecule biosynthetic process	41	3980	44	69	1.94e-06	GLI1,HES1,EGR1,NMI,KDM6B,STAT3,DNMT3A,SETD7,SAP30L,ZHX1,ZNF57,PPARD,HIC1,EZH2,DNMT3B,SMAD3,FOXM1,E2F1,DNMT1,TGFB2,PIM1,HDAC1,ATOH7,TGIF2,HES5,E2F4,TDG,SIN3A,SP9,BCL2,PPARA,ZNF304,ZFP57,NR6A1,PARP10,BAZ2A,DDX6,MYC,UHRF1,CCNA2,NANOGP8
GO Process	Negative regulation of macromolecule biosynthetic process	26	1532	66	97	1.94e-06	HES1,EGR1,STAT3,DNMT3A,SAP30L,ZHX1,PPARD,HIC1,EZH2,DNMT3B,SMAD3,FOXM1,E2F1,DNMT1,HDAC1,TGIF2,HES5,TDG,SIN3A,PPARA,ZFP57,NR6A1,PARP10,DDX6,MYC,UHRF1
GO Process	Negative regulation of transcription, DNA-templated	25	1322	71	103	1.94e-06	HES1,EGR1,STAT3,DNMT3A,SAP30L,ZHX1,PPARD,HIC1,EZH2,DNMT3B,SMAD3,FOXM1,E2F1,DNMT1,HDAC1,TGIF2,HES5,TDG,SIN3A,PPARA,ZFP57,NR6A1,PARP10,MYC,UHRF1
GO Process	Negative regulation of biological process	48	5313	39	63	1.94e-06	GLI1,HES1,EGR1,NMI,BCL2L2,STAT3,DNMT3A,BCL2A1,SETDB1,SAP30L,ZHX1,LTBP3,MTBP,SCG2,PPARD,HIC1,EZH2,FAIM2,DNMT3B,SMAD3,FOXM1,E2F1,BMF,DNMT1,TGFB2,BNIPL,MCL1,PIM1,HDAC1,TGIF2,BCL2L1,HES5,LGALS7,TDG,SIN3A,BCL2,LRRC32,PPARA,ZNF304,OTUD4,ZFP57,NR6A1,PARP10,BAZ2A,DDX6,MYC,UHRF1,IFITM2
GO Process	Negative regulation of cellular process	45	4736	41	65	1.94e-06	GLI1,HES1,EGR1,NMI,BCL2L2,STAT3,DNMT3A,BCL2A1,SAP30L,ZHX1,LTBP3,MTBP,SCG2,PPARD,HIC1,EZH2,FAIM2,DNMT3B,SMAD3,FOXM1,E2F1,BMF,DNMT1,TGFB2,BNIPL,MCL1,PIM1,HDAC1,TGIF2,BCL2L1,HES5,LGALS7,TDG,SIN3A,BCL2,LRRC32,PPARA,ZNF304,OTUD4,ZFP57,NR6A1,PARP10,DDX6,MYC,UHRF1
GO Process	Positive regulation of cell population proliferation	21	945	78	113	2.1e-06	GLI1,HES1,EGR1,STAT3,LTBP3,SCG2,PPARD,EZH2,FOXM1,E2F1,DNMT1,TGFB2,PIM1,HDAC1,BCL2L1,HES5,BCL2,ZNF304,MYC,CCNA2,NANOGP8
GO Process	Negative regulation of cellular metabolic process	31	2265	57	84	2.1e-06	HES1,EGR1,STAT3,DNMT3A,SAP30L,ZHX1,PPARD,HIC1,EZH2,DNMT3B,SMAD3,FOXM1,E2F1,BMF,DNMT1,TGFB2,MCL1,HDAC1,TGIF2,BCL2L1,HES5,TDG,SIN3A,BCL2,PPARA,ZFP57,NR6A1,PARP10,DDX6,MYC,UHRF1
GO Process	Negative regulation of cellular biosynthetic process	26	1592	64	93	3.43e-06	HES1,EGR1,STAT3,DNMT3A,SAP30L,ZHX1,PPARD,HIC1,EZH2,DNMT3B,SMAD3,FOXM1,E2F1,DNMT1,HDAC1,TGIF2,HES5,TDG,SIN3A,PPARA,ZFP57,NR6A1,PARP10,DDX6,MYC,UHRF1
GO Process	Regulation of cellular biosynthetic process	41	4143	43	66	4.76e-06	GLI1,HES1,EGR1,NMI,KDM6B,STAT3,DNMT3A,SETD7,SAP30L,ZHX1,ZNF57,PPARD,HIC1,EZH2,DNMT3B,SMAD3,FOXM1,E2F1,DNMT1,TGFB2,PIM1,HDAC1,ATOH7,TGIF2,HES5,E2F4,TDG,SIN3A,SP9,BCL2,PPARA,ZNF304,ZFP57,NR6A1,PARP10,BAZ2A,DDX6,MYC,UHRF1,CCNA2,NANOGP8
GO Process	Regulation of transcription by RNA polymerase II	32	2586	52	77	8.3e-06	GLI1,HES1,EGR1,KDM6B,STAT3,DNMT3A,SAP30L,ZHX1,ZNF57,PPARD,HIC1,EZH2,DNMT3B,SMAD3,FOXM1,E2F1,DNMT1,HDAC1,ATOH7,TGIF2,HES5,E2F4,TDG,SIN3A,SP9,PPARA,ZNF304,ZFP57,NR6A1,MYC,UHRF1,NANOGP8
GO Process	Regulation of gene expression	44	4899	38	61	1.03e-05	GLI1,HES1,EGR1,NMI,KDM6B,STAT3,DNMT3A,SETDB1,SETD7,SAP30L,ZHX1,ZNF57,PPARD,HIC1,EZH2,DNMT3B,SMAD3,FOXM1,E2F1,DNMT1,TGFB2,PIM1,HDAC1,ATOH7,TGIF2,HES5,LGALS7,E2F4,TDG,SIN3A,SP9,BCL2,LRRC32,PPARA,ZNF304,ZFP57,NR6A1,PARP10,BAZ2A,DDX6,MYC,UHRF1,CCNA2,NANOGP8
GO Process	Regulation of nucleobase-containing compound metabolic process	40	4074	42	65	1.03e-05	GLI1,HES1,EGR1,NMI,KDM6B,STAT3,DNMT3A,SETD7,SAP30L,ZHX1,ZNF57,PPARD,HIC1,EZH2,DNMT3B,SMAD3,FOXM1,E2F1,DNMT1,TGFB2,PIM1,HDAC1,ATOH7,TGIF2,HES5,E2F4,TDG,SIN3A,SP9,PPARA,ZNF304,OTUD4,ZFP57,NR6A1,PARP10,BAZ2A,MYC,UHRF1,CCNA2,NANOGP8
GO Process	Apoptotic signaling pathway	13	318	104	141	1.21e-05	BCL2L2,BCL2A1,PPARD,HIC1,FAIM2,SMAD3,E2F1,TGFB2,G0S2,MCL1,BCL2L1,BCL2,RTL10
GO Process	Negative regulation of macromolecule metabolic process	32	2760	5	71	3.67e-05	HES1,EGR1,NMI,STAT3,DNMT3A,SETDB1,SAP30L,ZHX1,PPARD,HIC1,EZH2,DNMT3B,SMAD3,FOXM1,E2F1,DNMT1,TGFB2,HDAC1,TGIF2,HES5,LGALS7,TDG,SIN3A,LRRC32,PPARA,ZFP57,NR6A1,PARP10,BAZ2A,DDX6,MYC,UHRF1
GO Process	Regulation of metabolic process	51	6784	31	52	4.07e-05	GLI1,HES1,EGR1,NMI,KDM6B,STAT3,DNMT3A,SETDB1,SETD7,SAP30L,ZHX1,MTBP,ZNF57,PPARD,HIC1,EZH2,DNMT3B,SMAD3,FOXM1,E2F1,BMF,DNMT1,TGFB2,G0S2,MCL1,PIM1,HDAC1,ATOH7,TGIF2,BCL2L1,HES5,LGALS7,E2F4,TDG,SIN3A,SP9,BCL2,LRRC32,PPARA,ZNF304,OTUD4,ZFP57,NR6A1,PARP10,BAZ2A,BLID,DDX6,MYC,UHRF1,CCNA2,NANOGP8
GO Process	Regulation of apoptotic process	23	1462	63	84	8.37e-05	EGR1,BCL2L2,HRK,BCL2A1,SCG2,PPARD,FAIM2,SMAD3,E2F1,BMF,DNMT1,TGFB2,G0S2,MCL1,PIM1,HDAC1,BCL2L1,SIN3A,BCL2,PPARA,ZNF304,FBXO10,MYC
GO Process	Regulation of cell death	24	1651	59	79	0.000147	EGR1,BCL2L2,HRK,DNMT3A,BCL2A1,SCG2,PPARD,FAIM2,SMAD3,E2F1,BMF,DNMT1,TGFB2,G0S2,MCL1,PIM1,HDAC1,BCL2L1,SIN3A,BCL2,PPARA,ZNF304,FBXO10,MYC
GO Process	Heterochromatin organization	7	61	149	155	0.000253	DNMT3A,SETDB1,SETD7,EZH2,DNMT1,HDAC1,BAZ2A
GO Process	DNA modification	8	100	133	146	0.000266	MBD4,DNMT3A,EZH2,DNMT3B,DNMT1,TDG,ZFP57,BAZ2A
GO Process	Regulation of cellular metabolic process	45	5681	33	52	0.000266	GLI1,HES1,EGR1,NMI,KDM6B,STAT3,DNMT3A,SETD7,SAP30L,ZHX1,ZNF57,PPARD,HIC1,EZH2,DNMT3B,SMAD3,FOXM1,E2F1,BMF,DNMT1,TGFB2,MCL1,PIM1,HDAC1,ATOH7,TGIF2,BCL2L1,HES5,E2F4,TDG,SIN3A,SP9,BCL2,PPARA,ZNF304,OTUD4,ZFP57,NR6A1,PARP10,BAZ2A,DDX6,MYC,UHRF1,CCNA2,NANOGP8
GO Process	Regulation of miRNA transcription	7	62	148	154	0.000266	EGR1,STAT3,PPARD,SMAD3,TGFB2,PPARA,MYC
GO Process	Cellular response to stress	23	1572	6	77	0.00027	EGR1,MBD4,BCL2L2,KDM6B,DNMT3A,BCL2A1,SETD7,PPARD,HIC1,EZH2,SMAD3,FOXM1,E2F1,MCL1,BCL2L1,TDG,SIN3A,BCL2,PPARA,PARP10,MYC,UHRF1,CCNA2
GO Process	Negative regulation of developmental process	18	933	72	9	0.000285	HES1,STAT3,SAP30L,LTBP3,PPARD,EZH2,SMAD3,E2F1,DNMT1,TGFB2,HDAC1,BCL2L1,HES5,SIN3A,BCL2,PPARA,DDX6,MYC
GO Process	Regulation of macromolecule metabolic process	47	6249	31	5	0.00042	GLI1,HES1,EGR1,NMI,KDM6B,STAT3,DNMT3A,SETDB1,SETD7,SAP30L,ZHX1,MTBP,ZNF57,PPARD,HIC1,EZH2,DNMT3B,SMAD3,FOXM1,E2F1,DNMT1,TGFB2,PIM1,HDAC1,ATOH7,TGIF2,HES5,LGALS7,E2F4,TDG,SIN3A,SP9,BCL2,LRRC32,PPARA,ZNF304,OTUD4,ZFP57,NR6A1,PARP10,BAZ2A,BLID,DDX6,MYC,UHRF1,CCNA2,NANOGP8
GO Process	Extrinsic apoptotic signaling pathway	8	113	128	135	0.000561	BCL2L2,BCL2A1,SMAD3,TGFB2,G0S2,MCL1,BCL2L1,BCL2
GO Process	Cellular response to endogenous stimulus	19	1103	67	82	0.000564	HES1,EGR1,BCL2L2,STAT3,DNMT3A,LTBP3,PPARD,EZH2,SMAD3,E2F1,DNMT1,TGFB2,HDAC1,BCL2L1,HES5,SIN3A,LRRC32,PPARA,CCNA2
GO Process	Intrinsic apoptotic signaling pathway in response to DNA damage	7	75	14	14	0.00074	BCL2L2,BCL2A1,HIC1,E2F1,MCL1,BCL2L1,BCL2
GO Process	DNA methylation or demethylation	7	76	14	139	0.000789	DNMT3A,EZH2,DNMT3B,DNMT1,TDG,ZFP57,BAZ2A
GO Process	Regulation of cellular process	63	11025	19	4	0.000978	GLI1,HES1,EGR1,NMI,BCL2L2,KDM6B,HRK,STAT3,DNMT3A,BCL2A1,SETDB1,SETD7,SAP30L,ZHX1,LTBP3,MTBP,ZNF57,SCG2,PPARD,HIC1,EZH2,FAIM2,DNMT3B,SMAD3,FOXM1,E2F1,BMF,DNMT1,TGFB2,G0S2,BNIPL,MCL1,PIM1,HDAC1,ATOH7,TGIF2,BCL2L1,HES5,LGALS7,E2F4,CDKL5,TDG,SIN3A,SP9,BCL2,LRRC32,RTL10,PPARA,AMOTL1,LY6H,ZNF304,FBXO10,OTUD4,ZFP57,NR6A1,PARP10,BAZ2A,DDX6,MYC,UHRF1,CCNA2,IFITM2,NANOGP8
GO Process	Positive regulation of biological process	46	6207	3	48	0.00109	GLI1,HES1,EGR1,NMI,KDM6B,HRK,STAT3,DNMT3A,SETDB1,SAP30L,LTBP3,MTBP,SCG2,PPARD,HIC1,EZH2,DNMT3B,SMAD3,FOXM1,E2F1,BMF,DNMT1,TGFB2,G0S2,MCL1,PIM1,HDAC1,ATOH7,TGIF2,BCL2L1,HES5,LGALS7,E2F4,CDKL5,SIN3A,BCL2,LRRC32,PPARA,ZNF304,OTUD4,NR6A1,BLID,MYC,UHRF1,CCNA2,NANOGP8
GO Process	Regulation of nitrogen compound metabolic process	44	5734	32	49	0.00109	GLI1,HES1,EGR1,NMI,KDM6B,STAT3,DNMT3A,SETD7,SAP30L,ZHX1,MTBP,ZNF57,PPARD,HIC1,EZH2,DNMT3B,SMAD3,FOXM1,E2F1,DNMT1,TGFB2,PIM1,HDAC1,ATOH7,TGIF2,HES5,E2F4,TDG,SIN3A,SP9,BCL2,PPARA,ZNF304,OTUD4,ZFP57,NR6A1,PARP10,BAZ2A,BLID,DDX6,MYC,UHRF1,CCNA2,NANOGP8
GO Process	Regulation of stem cell differentiation	7	82	136	133	0.00118	HES1,STAT3,LTBP3,EZH2,TGFB2,HDAC1,HES5
GO Process	Negative regulation of cell population proliferation	15	713	75	86	0.00165	HES1,NMI,STAT3,MTBP,SCG2,PPARD,SMAD3,E2F1,TGFB2,BNIPL,LGALS7,BCL2,LRRC32,PARP10,MYC
GO Process	Cellular response to stimulus	46	6357	29	46	0.00224	GLI1,HES1,EGR1,NMI,MBD4,BCL2L2,KDM6B,STAT3,DNMT3A,BCL2A1,SETDB1,SETD7,LTBP3,SCG2,PPARD,HIC1,EZH2,FAIM2,SMAD3,FOXM1,E2F1,BMF,DNMT1,TGFB2,G0S2,MCL1,PIM1,HDAC1,TGIF2,BCL2L1,HES5,TDG,SIN3A,BCL2,LRRC32,RTL10,PPARA,AMOTL1,LY6H,ZNF304,NR6A1,PARP10,MYC,UHRF1,CCNA2,IFITM2
GO Process	Response to endogenous stimulus	20	1363	6	71	0.00243	HES1,EGR1,BCL2L2,STAT3,DNMT3A,LTBP3,PPARD,EZH2,SMAD3,E2F1,DNMT1,TGFB2,HDAC1,BCL2L1,HES5,SIN3A,BCL2,LRRC32,PPARA,CCNA2
GO Process	Regulation of primary metabolic process	44	5899	3	47	0.00243	GLI1,HES1,EGR1,NMI,KDM6B,STAT3,DNMT3A,SETD7,SAP30L,ZHX1,MTBP,ZNF57,PPARD,HIC1,EZH2,DNMT3B,SMAD3,FOXM1,E2F1,DNMT1,TGFB2,PIM1,HDAC1,ATOH7,TGIF2,HES5,E2F4,TDG,SIN3A,SP9,BCL2,PPARA,ZNF304,OTUD4,ZFP57,NR6A1,PARP10,BAZ2A,BLID,DDX6,MYC,UHRF1,CCNA2,NANOGP8
GO Process	Transmembrane receptor protein serine/threonine kinase signaling pathway	9	206	107	109	0.00272	HES1,EGR1,STAT3,LTBP3,SMAD3,TGFB2,TGIF2,HES5,LRRC32
GO Process	Response to hypoxia	10	278	99	102	0.00285	EGR1,DNMT3A,PPARD,SMAD3,E2F1,TGFB2,BCL2,PPARA,MYC,CCNA2
GO Process	Regulation of biological process	64	11655	17	38	0.00285	GLI1,HES1,EGR1,NMI,BCL2L2,KDM6B,HRK,STAT3,DNMT3A,BCL2A1,SETDB1,SETD7,SAP30L,ZHX1,LTBP3,MTBP,ZNF57,SCG2,PPARD,HIC1,EZH2,FAIM2,DNMT3B,SMAD3,FOXM1,E2F1,BMF,DNMT1,TGFB2,G0S2,BNIPL,MCL1,PIM1,HDAC1,ATOH7,TGIF2,BCL2L1,HES5,LGALS7,E2F4,CDKL5,TDG,SIN3A,SP9,BCL2,LRRC32,RTL10,PPARA,AMOTL1,LY6H,ZNF304,FBXO10,OTUD4,ZFP57,NR6A1,PARP10,BAZ2A,BLID,DDX6,MYC,UHRF1,CCNA2,IFITM2,NANOGP8
GO Process	Positive regulation of transcription by RNA polymerase II	19	1250	61	72	0.00296	GLI1,HES1,EGR1,KDM6B,STAT3,PPARD,SMAD3,FOXM1,E2F1,HDAC1,ATOH7,HES5,E2F4,SIN3A,PPARA,ZNF304,NR6A1,MYC,UHRF1
GO Process	Negative regulation of signal transduction	19	1252	61	72	0.00298	GLI1,EGR1,NMI,BCL2L2,SAP30L,SCG2,HIC1,EZH2,FAIM2,FOXM1,TGFB2,MCL1,HDAC1,BCL2L1,SIN3A,BCL2,PPARA,OTUD4,MYC
GO Process	DNA methylation	6	57	145	127	0.00309	DNMT3A,EZH2,DNMT3B,DNMT1,ZFP57,BAZ2A
GO Process	Regulation of epithelial cell proliferation	11	366	91	96	0.00327	GLI1,HES1,STAT3,SCG2,PPARD,SMAD3,TGFB2,HES5,ZNF304,MYC,UHRF1
GO Process	Negative regulation of apoptotic process	16	891	69	77	0.00378	BCL2L2,BCL2A1,SCG2,PPARD,FAIM2,SMAD3,DNMT1,MCL1,PIM1,HDAC1,BCL2L1,SIN3A,BCL2,PPARA,ZNF304,MYC
GO Process	Positive regulation of transcription, DNA-templated	22	1710	54	65	0.00378	GLI1,HES1,EGR1,KDM6B,STAT3,PPARD,SMAD3,FOXM1,E2F1,TGFB2,PIM1,HDAC1,ATOH7,HES5,E2F4,SIN3A,PPARA,ZNF304,NR6A1,MYC,UHRF1,CCNA2
GO Process	Negative regulation of gene expression	16	899	68	77	0.00395	HES1,NMI,STAT3,DNMT3A,SETDB1,EZH2,SMAD3,DNMT1,TGFB2,HDAC1,LGALS7,LRRC32,PPARA,PARP10,BAZ2A,DDX6
GO Process	Positive regulation of cellular process	42	5584	31	47	0.00426	GLI1,HES1,EGR1,NMI,KDM6B,HRK,STAT3,DNMT3A,SETDB1,LTBP3,MTBP,SCG2,PPARD,HIC1,EZH2,DNMT3B,SMAD3,FOXM1,E2F1,BMF,DNMT1,TGFB2,G0S2,MCL1,PIM1,HDAC1,ATOH7,TGIF2,BCL2L1,HES5,E2F4,CDKL5,SIN3A,BCL2,PPARA,ZNF304,OTUD4,NR6A1,MYC,UHRF1,CCNA2,NANOGP8
GO Process	Regulation of chromatin assembly	5	32	162	127	0.00518	SETDB1,DNMT1,SIN3A,ZNF304,PARP10
GO Process	Negative regulation of nitrogen compound metabolic process	26	2403	47	58	0.00518	HES1,EGR1,STAT3,DNMT3A,SAP30L,ZHX1,PPARD,HIC1,EZH2,DNMT3B,SMAD3,FOXM1,E2F1,DNMT1,HDAC1,TGIF2,HES5,TDG,SIN3A,PPARA,ZFP57,NR6A1,PARP10,DDX6,MYC,UHRF1
GO Process	Negative regulation of response to stimulus	21	1612	55	64	0.00559	GLI1,EGR1,NMI,BCL2L2,SAP30L,SCG2,PPARD,HIC1,EZH2,FAIM2,SMAD3,FOXM1,TGFB2,MCL1,HDAC1,BCL2L1,SIN3A,BCL2,PPARA,OTUD4,MYC
GO Process	Cellular response to chemical stimulus	27	2609	45	56	0.00644	HES1,EGR1,NMI,BCL2L2,KDM6B,STAT3,DNMT3A,LTBP3,SCG2,PPARD,EZH2,SMAD3,E2F1,DNMT1,TGFB2,PIM1,HDAC1,BCL2L1,HES5,SIN3A,BCL2,LRRC32,PPARA,LY6H,MYC,CCNA2,IFITM2
GO Process	Response to stress	31	3358	4	52	0.00695	GLI1,EGR1,NMI,MBD4,BCL2L2,KDM6B,STAT3,DNMT3A,BCL2A1,SETD7,SCG2,PPARD,HIC1,EZH2,FAIM2,SMAD3,FOXM1,E2F1,TGFB2,MCL1,BCL2L1,TDG,SIN3A,BCL2,PPARA,OTUD4,PARP10,MYC,UHRF1,CCNA2,IFITM2
GO Process	Response to growth factor	12	503	81	83	0.00746	HES1,EGR1,STAT3,LTBP3,SMAD3,E2F1,TGFB2,HDAC1,HES5,LRRC32,MYC,CCNA2
GO Process	Facultative heterochromatin assembly	4	13	192	128	0.00769	DNMT3A,DNMT1,HDAC1,BAZ2A
GO Process	Extrinsic apoptotic signaling pathway in absence of ligand	5	36	157	121	0.00781	BCL2L2,BCL2A1,MCL1,BCL2L1,BCL2
GO Process	Chromatin organization	13	612	76	79	0.00793	KDM6B,DNMT3A,SETDB1,SETD7,EZH2,DNMT1,HDAC1,TDG,ZNF304,ZFP57,BAZ2A,MYC,UHRF1
GO Process	Biological regulation	65	12385	15	35	0.00934	GLI1,HES1,EGR1,NMI,BCL2L2,KDM6B,HRK,STAT3,DNMT3A,BCL2A1,SETDB1,SETD7,SAP30L,ZHX1,LTBP3,MTBP,ZNF57,SCG2,PPARD,HIC1,EZH2,FAIM2,DNMT3B,SMAD3,FOXM1,E2F1,BMF,DNMT1,TGFB2,G0S2,BNIPL,MCL1,PIM1,HDAC1,ATOH7,TGIF2,BCL2L1,HES5,LGALS7,E2F4,CDKL5,TDG,SIN3A,SP9,BCL2,LRRC32,RTL10,PPARA,AMOTL1,LY6H,ZNF304,FBXO10,OTUD4,PHACTR2,ZFP57,NR6A1,PARP10,BAZ2A,BLID,DDX6,MYC,UHRF1,CCNA2,IFITM2,NANOGP8
GO Process	Regulation of gene expression, epigenetic	7	123	119	105	0.00946	DNMT3A,EZH2,DNMT1,HDAC1,TDG,ZFP57,BAZ2A
GO Process	Response to organic cyclic compound	15	861	67	72	10	HES1,EGR1,BCL2L2,STAT3,DNMT3A,PPARD,EZH2,DNMT1,TGFB2,PIM1,BCL2L1,SIN3A,BCL2,PPARA,CCNA2
GO Process	Cellular response to DNA damage stimulus	14	744	71	74	11	MBD4,BCL2L2,BCL2A1,SETD7,HIC1,FOXM1,E2F1,MCL1,BCL2L1,TDG,BCL2,PARP10,MYC,UHRF1
GO Process	Positive regulation of heterochromatin assembly	4	15	186	122	11	SETDB1,DNMT1,SIN3A,ZNF304
GO Process	Cellular response to organic substance	23	2019	49	58	11	HES1,EGR1,NMI,BCL2L2,STAT3,DNMT3A,LTBP3,PPARD,EZH2,SMAD3,E2F1,DNMT1,TGFB2,PIM1,HDAC1,BCL2L1,HES5,SIN3A,BCL2,LRRC32,PPARA,CCNA2,IFITM2
GO Process	Cellular response to hypoxia	7	128	117	103	11	EGR1,DNMT3A,PPARD,E2F1,BCL2,MYC,CCNA2
GO Process	Regulation of cell differentiation	20	1582	53	61	14	GLI1,HES1,STAT3,LTBP3,PPARD,EZH2,SMAD3,E2F1,DNMT1,TGFB2,PIM1,HDAC1,TGIF2,HES5,CDKL5,SIN3A,BCL2,PPARA,DDX6,MYC
GO Process	Positive regulation of nucleobase-containing compound metabolic process	23	2056	48	57	14	GLI1,HES1,EGR1,KDM6B,STAT3,PPARD,SMAD3,FOXM1,E2F1,TGFB2,PIM1,HDAC1,ATOH7,HES5,E2F4,SIN3A,PPARA,ZNF304,OTUD4,NR6A1,MYC,UHRF1,CCNA2
GO Process	Regulation of multicellular organismal process	27	2749	42	53	14	GLI1,HES1,EGR1,NMI,KDM6B,STAT3,SAP30L,LTBP3,PPARD,EZH2,SMAD3,E2F1,TGFB2,G0S2,PIM1,HDAC1,TGIF2,HES5,LGALS7,CDKL5,TDG,SIN3A,BCL2,LRRC32,PPARA,ZNF304,MYC
GO Process	Positive regulation of macromolecule metabolic process	31	3533	37	49	16	GLI1,HES1,EGR1,NMI,KDM6B,STAT3,PPARD,EZH2,DNMT3B,SMAD3,FOXM1,E2F1,DNMT1,TGFB2,PIM1,HDAC1,ATOH7,HES5,LGALS7,E2F4,SIN3A,BCL2,LRRC32,PPARA,ZNF304,OTUD4,NR6A1,BLID,MYC,UHRF1,CCNA2
GO Process	Regulation of growth	13	671	72	73	18	GLI1,STAT3,PPARD,SMAD3,FOXM1,TGFB2,BNIPL,PIM1,BCL2L1,CDKL5,SIN3A,BCL2,PPARA
GO Process	Positive regulation of nitrogen compound metabolic process	29	3166	39	5	18	GLI1,HES1,EGR1,NMI,KDM6B,STAT3,PPARD,EZH2,DNMT3B,SMAD3,FOXM1,E2F1,DNMT1,TGFB2,PIM1,HDAC1,ATOH7,HES5,E2F4,SIN3A,BCL2,PPARA,ZNF304,OTUD4,NR6A1,BLID,MYC,UHRF1,CCNA2
GO Process	Cell cycle G1/S phase transition	6	88	126	101	20	EZH2,E2F1,E2F4,BCL2,MYC,CCNA2
GO Process	Negative regulation of cell differentiation	13	685	71	71	21	HES1,STAT3,LTBP3,PPARD,EZH2,SMAD3,E2F1,DNMT1,TGFB2,HES5,PPARA,DDX6,MYC
GO Process	Positive regulation of developmental process	18	1332	56	61	21	GLI1,HES1,STAT3,SAP30L,LTBP3,PPARD,EZH2,SMAD3,E2F1,TGFB2,PIM1,HDAC1,TGIF2,CDKL5,SIN3A,BCL2,ZNF304,MYC
GO Process	Negative regulation of anoikis	4	19	175	113	21	MCL1,BCL2L1,BCL2,ZNF304
GO Process	Cellular response to growth factor stimulus	11	473	8	77	22	HES1,EGR1,STAT3,LTBP3,SMAD3,E2F1,TGFB2,HDAC1,HES5,LRRC32,CCNA2
GO Process	Positive regulation of miRNA transcription	5	48	145	106	22	EGR1,STAT3,SMAD3,TGFB2,MYC
GO Process	Eye development	10	382	85	79	24	HES1,STAT3,SMAD3,TGFB2,HDAC1,ATOH7,TGIF2,HES5,BCL2,SCAPER
GO Process	Positive regulation of metabolic process	32	3847	35	46	28	GLI1,HES1,EGR1,NMI,KDM6B,STAT3,PPARD,EZH2,DNMT3B,SMAD3,FOXM1,E2F1,DNMT1,TGFB2,G0S2,PIM1,HDAC1,ATOH7,HES5,LGALS7,E2F4,SIN3A,BCL2,LRRC32,PPARA,ZNF304,OTUD4,NR6A1,BLID,MYC,UHRF1,CCNA2
GO Process	Heterochromatin assembly	5	51	142	102	28	DNMT3A,EZH2,DNMT1,HDAC1,BAZ2A
GO Process	Response to organic substance	26	2692	42	5	29	HES1,EGR1,NMI,BCL2L2,STAT3,DNMT3A,LTBP3,PPARD,EZH2,SMAD3,E2F1,DNMT1,TGFB2,MCL1,PIM1,HDAC1,BCL2L1,HES5,SIN3A,BCL2,LRRC32,PPARA,LY6H,MYC,CCNA2,IFITM2
GO Process	Regulation of cell cycle	16	1108	59	61	34	GLI1,HES1,STAT3,MTBP,EZH2,FOXM1,E2F1,TGFB2,PIM1,BCL2L1,CDKL5,SIN3A,BCL2,MYC,CCNA2,NANOGP8
GO Process	Regulation of multicellular organismal development	18	1389	54	58	34	GLI1,HES1,STAT3,LTBP3,PPARD,EZH2,SMAD3,E2F1,TGFB2,PIM1,HDAC1,TGIF2,HES5,CDKL5,TDG,PPARA,ZNF304,MYC
GO Process	Positive regulation of cell differentiation	14	876	63	62	50	HES1,STAT3,LTBP3,PPARD,EZH2,SMAD3,E2F1,TGFB2,PIM1,HDAC1,TGIF2,CDKL5,SIN3A,BCL2
GO Process	Mitotic cell cycle phase transition	7	173	104	82	56	EZH2,FOXM1,E2F1,E2F4,BCL2,MYC,CCNA2
GO Process	Camera-type eye development	9	334	86	74	58	HES1,STAT3,SMAD3,TGFB2,HDAC1,ATOH7,TGIF2,HES5,SCAPER
GO Process	Multicellular organism development	33	4209	33	43	60	GLI1,HES1,EGR1,BCL2L2,KDM6B,STAT3,DNMT3A,LTBP3,SCG2,PPARD,EZH2,FAIM2,SMAD3,E2F1,DNMT1,TGFB2,HDAC1,ATOH7,TGIF2,BCL2L1,HES5,CDKL5,SIN3A,SP9,BCL2,PPARA,AMOTL1,LY6H,ZNF304,ZFP57,SCAPER,DDX6,MYC
GO Process	Regulation of histone H3-K9 methylation	4	27	16	97	61	SETD7,DNMT3B,DNMT1,ZNF304
GO Process	Negative regulation of multicellular organismal process	15	1035	59	58	66	HES1,NMI,SAP30L,LTBP3,EZH2,SMAD3,TGFB2,HDAC1,HES5,LGALS7,SIN3A,BCL2,LRRC32,PPARA,MYC
GO Process	DNA methylation-dependent heterochromatin assembly	3	7	206	10	68	DNMT3A,DNMT1,HDAC1
GO Process	Negative regulation of stem cell differentiation	4	28	159	95	68	HES1,STAT3,EZH2,HES5
GO Process	Regulation of developmental process	24	2492	41	47	75	GLI1,HES1,STAT3,SAP30L,LTBP3,PPARD,EZH2,SMAD3,E2F1,DNMT1,TGFB2,PIM1,HDAC1,TGIF2,BCL2L1,HES5,CDKL5,TDG,SIN3A,BCL2,PPARA,ZNF304,DDX6,MYC
GO Process	Response to stimulus	48	7835	22	36	76	GLI1,HES1,EGR1,NMI,MBD4,BCL2L2,KDM6B,STAT3,DNMT3A,BCL2A1,SETDB1,SETD7,LTBP3,SCG2,PPARD,HIC1,EZH2,FAIM2,SMAD3,FOXM1,E2F1,BMF,DNMT1,TGFB2,G0S2,MCL1,PIM1,HDAC1,ATOH7,TGIF2,BCL2L1,HES5,TDG,SIN3A,BCL2,LRRC32,RTL10,PPARA,AMOTL1,LY6H,ZNF304,OTUD4,NR6A1,PARP10,MYC,UHRF1,CCNA2,IFITM2
GO Process	Cellular response to oxygen-containing compound	15	1057	58	57	78	HES1,EGR1,BCL2L2,KDM6B,STAT3,DNMT3A,PPARD,EZH2,E2F1,DNMT1,PIM1,BCL2L1,SIN3A,LY6H,CCNA2
GO Process	Signal transduction	35	4714	3	41	80	GLI1,HES1,EGR1,NMI,BCL2L2,STAT3,BCL2A1,SETDB1,LTBP3,SCG2,PPARD,HIC1,FAIM2,SMAD3,FOXM1,E2F1,DNMT1,TGFB2,G0S2,MCL1,PIM1,TGIF2,BCL2L1,HES5,BCL2,LRRC32,RTL10,PPARA,AMOTL1,LY6H,ZNF304,NR6A1,MYC,CCNA2,IFITM2
GO Process	Positive regulation of multicellular organismal process	18	1505	51	53	84	GLI1,HES1,EGR1,KDM6B,STAT3,SAP30L,EZH2,SMAD3,E2F1,TGFB2,G0S2,PIM1,HDAC1,CDKL5,SIN3A,BCL2,ZNF304,MYC
GO Process	Rhythmic process	8	270	9	73	92	EGR1,EZH2,TGFB2,HDAC1,ATOH7,SIN3A,PPARA,SCAPER
GO Process	Sensory organ development	11	577	71	63	10	HES1,STAT3,SMAD3,TGFB2,HDAC1,ATOH7,TGIF2,HES5,BCL2,SCAPER,CCNA2
GO Process	Positive regulation of cellular metabolic process	27	3114	37	44	10	GLI1,HES1,EGR1,KDM6B,STAT3,PPARD,EZH2,DNMT3B,SMAD3,FOXM1,E2F1,DNMT1,TGFB2,PIM1,HDAC1,ATOH7,HES5,E2F4,SIN3A,BCL2,PPARA,ZNF304,OTUD4,NR6A1,MYC,UHRF1,CCNA2
GO Process	Regulation of transmembrane receptor protein serine/threonine kinase signaling pathway	8	275	89	72	10	HES1,SAP30L,SMAD3,TGFB2,HDAC1,HES5,SIN3A,PPARA
GO Process	Regulation of apoptotic signaling pathway	9	365	82	68	10	BCL2L2,SCG2,FAIM2,G0S2,MCL1,HDAC1,BCL2L1,BCL2,MYC
GO Process	Macromolecule methylation	8	278	89	71	11	DNMT3A,SETDB1,SETD7,EZH2,DNMT3B,DNMT1,ZFP57,BAZ2A
GO Process	Cell surface receptor signaling pathway	21	2040	44	48	12	GLI1,HES1,EGR1,NMI,BCL2L2,STAT3,BCL2A1,LTBP3,HIC1,SMAD3,TGFB2,G0S2,MCL1,TGIF2,BCL2L1,HES5,BCL2,LRRC32,AMOTL1,ZNF304,IFITM2
GO Process	Response to oxygen-containing compound	18	1547	5	5	12	HES1,EGR1,BCL2L2,KDM6B,STAT3,DNMT3A,PPARD,EZH2,E2F1,DNMT1,TGFB2,PIM1,BCL2L1,SIN3A,BCL2,PPARA,LY6H,CCNA2
GO Process	Neural retina development	5	76	125	81	13	HES1,STAT3,TGFB2,ATOH7,TGIF2
GO Process	Signaling	36	5057	28	39	13	GLI1,HES1,EGR1,NMI,BCL2L2,STAT3,BCL2A1,SETDB1,LTBP3,SCG2,PPARD,HIC1,EZH2,FAIM2,SMAD3,FOXM1,E2F1,DNMT1,TGFB2,G0S2,MCL1,PIM1,TGIF2,BCL2L1,HES5,BCL2,LRRC32,RTL10,PPARA,AMOTL1,LY6H,ZNF304,NR6A1,MYC,CCNA2,IFITM2
GO Process	Regulation of signal transduction	26	2978	37	43	14	GLI1,HES1,EGR1,NMI,BCL2L2,STAT3,SAP30L,SCG2,PPARD,HIC1,EZH2,FAIM2,SMAD3,FOXM1,TGFB2,G0S2,MCL1,HDAC1,BCL2L1,HES5,SIN3A,BCL2,PPARA,LY6H,OTUD4,MYC
GO Process	DNA methylation involved in embryo development	3	10	191	9	14	DNMT3A,DNMT1,ZFP57
GO Process	Regulation of protein metabolic process	24	2622	39	44	15	HES1,EGR1,NMI,STAT3,SETD7,MTBP,EZH2,DNMT3B,SMAD3,DNMT1,TGFB2,PIM1,HDAC1,HES5,SIN3A,BCL2,ZNF304,OTUD4,PARP10,BLID,DDX6,MYC,UHRF1,CCNA2
GO Process	Anatomical structure development	36	5117	28	38	17	GLI1,HES1,EGR1,BCL2L2,KDM6B,STAT3,DNMT3A,LTBP3,SCG2,PPARD,EZH2,FAIM2,SMAD3,E2F1,DNMT1,TGFB2,HDAC1,ATOH7,TGIF2,BCL2L1,HES5,E2F4,CDKL5,SIN3A,SP9,BCL2,LRRC32,PPARA,AMOTL1,LY6H,ZNF304,ZFP57,SCAPER,DDX6,MYC,CCNA2
GO Process	Histone modification	9	396	79	63	18	KDM6B,SETDB1,SETD7,EZH2,HDAC1,SIN3A,BAZ2A,UHRF1,CCNA2
GO Process	Cellular response to organic cyclic compound	10	508	73	6	19	EGR1,BCL2L2,DNMT3A,PPARD,EZH2,DNMT1,PIM1,SIN3A,PPARA,CCNA2
GO Process	G1/S transition of mitotic cell cycle	5	86	12	75	21	EZH2,E2F1,E2F4,BCL2,MYC
GO Process	Cell communication	36	5165	27	37	21	GLI1,HES1,EGR1,NMI,BCL2L2,STAT3,BCL2A1,SETDB1,LTBP3,SCG2,PPARD,HIC1,EZH2,FAIM2,SMAD3,FOXM1,E2F1,DNMT1,TGFB2,G0S2,MCL1,PIM1,TGIF2,BCL2L1,HES5,BCL2,LRRC32,RTL10,PPARA,AMOTL1,LY6H,ZNF304,NR6A1,MYC,CCNA2,IFITM2
GO Process	Regulation of viral genome replication	5	86	12	75	21	SETDB1,BCL2,PPARA,PARP10,IFITM2
GO Process	System development	30	3867	32	39	21	GLI1,HES1,EGR1,BCL2L2,KDM6B,STAT3,DNMT3A,LTBP3,SCG2,PPARD,EZH2,FAIM2,SMAD3,E2F1,TGFB2,HDAC1,ATOH7,TGIF2,BCL2L1,HES5,CDKL5,SIN3A,BCL2,PPARA,AMOTL1,LY6H,ZNF304,SCAPER,DDX6,MYC
GO Process	Positive regulation of DNA methylation-dependent heterochromatin assembly	3	12	183	84	21	SETDB1,DNMT1,ZNF304
GO Process	Negative regulation of autophagy	5	87	119	74	22	STAT3,BMF,MCL1,BCL2L1,BCL2
GO Process	Negative regulation of intracellular signal transduction	10	519	72	58	22	NMI,BCL2L2,FOXM1,TGFB2,MCL1,HDAC1,BCL2L1,BCL2,PPARA,MYC
GO Process	Developmental process	38	5657	26	36	23	GLI1,HES1,EGR1,BCL2L2,KDM6B,STAT3,DNMT3A,ZHX1,LTBP3,SCG2,PPARD,EZH2,FAIM2,SMAD3,E2F1,DNMT1,TGFB2,MCL1,HDAC1,ATOH7,TGIF2,BCL2L1,HES5,E2F4,CDKL5,SIN3A,SP9,BCL2,LRRC32,PPARA,AMOTL1,LY6H,ZNF304,ZFP57,SCAPER,DDX6,MYC,CCNA2
GO Process	Negative regulation of apoptotic signaling pathway	7	230	91	65	25	BCL2L2,SCG2,FAIM2,MCL1,HDAC1,BCL2L1,BCL2
GO Process	Regulation of extrinsic apoptotic signaling pathway	6	153	102	69	25	SCG2,FAIM2,G0S2,MCL1,BCL2L1,BCL2
GO Process	Epidermis development	8	320	83	62	26	GLI1,HES1,EZH2,TGFB2,HDAC1,HES5,BCL2,PPARA
GO Process	Regulation of developmental growth	8	321	83	62	26	GLI1,STAT3,PPARD,PIM1,CDKL5,SIN3A,BCL2,PPARA
GO Process	BMP signaling pathway	5	92	117	72	27	HES1,EGR1,SMAD3,TGFB2,HES5
GO Process	DNA metabolic process	12	785	62	52	29	MBD4,DNMT3A,EZH2,DNMT3B,FOXM1,DNMT1,TDG,SIN3A,ZFP57,PARP10,BAZ2A,UHRF1
GO Process	Negative regulation of epidermal cell differentiation	3	14	176	79	29	HES1,EZH2,HES5
GO Process	Radial glial cell differentiation	3	14	176	79	29	HES1,STAT3,HES5
GO Process	Retina development in camera-type eye	6	158	101	67	29	HES1,STAT3,TGFB2,ATOH7,TGIF2,SCAPER
GO Process	Negative regulation of catabolic process	8	329	82	6	30	STAT3,SMAD3,E2F1,BMF,MCL1,BCL2L1,BCL2,PPARA
GO Process	Positive regulation of Notch signaling pathway	4	46	137	74	30	HES1,STAT3,TGFB2,HES5
GO Process	Transforming growth factor beta receptor signaling pathway	5	96	115	7	31	STAT3,LTBP3,SMAD3,TGFB2,LRRC32
GO Process	Regulation of cell communication	27	3355	34	39	32	GLI1,HES1,EGR1,NMI,BCL2L2,STAT3,SAP30L,SCG2,PPARD,HIC1,EZH2,FAIM2,SMAD3,FOXM1,TGFB2,G0S2,MCL1,HDAC1,BCL2L1,HES5,SIN3A,BCL2,LRRC32,PPARA,LY6H,OTUD4,MYC
GO Process	Regulation of release of cytochrome c from mitochondria	4	47	136	74	32	BCL2L2,HRK,BMF,BCL2L1
GO Process	Negative regulation of extrinsic apoptotic signaling pathway	5	97	114	69	32	SCG2,FAIM2,MCL1,BCL2L1,BCL2
GO Process	Regulation of signaling	27	3367	34	39	34	GLI1,HES1,EGR1,NMI,BCL2L2,STAT3,SAP30L,SCG2,PPARD,HIC1,EZH2,FAIM2,SMAD3,FOXM1,TGFB2,G0S2,MCL1,HDAC1,BCL2L1,HES5,SIN3A,BCL2,LRRC32,PPARA,LY6H,OTUD4,MYC
GO Process	Regulation of gliogenesis	5	101	113	67	38	HES1,EZH2,E2F1,HDAC1,HES5
GO Process	Regulation of intrinsic apoptotic signaling pathway	6	169	98	63	38	BCL2L2,MCL1,HDAC1,BCL2L1,BCL2,MYC
GO Process	Negative regulation of intrinsic apoptotic signaling pathway	5	101	113	67	38	BCL2L2,MCL1,HDAC1,BCL2L1,BCL2
GO Process	Regulation of protein modification process	17	1560	47	44	39	HES1,EGR1,NMI,SETD7,MTBP,EZH2,DNMT3B,DNMT1,TGFB2,PIM1,HES5,SIN3A,BCL2,ZNF304,OTUD4,PARP10,CCNA2
GO Process	Urogenital system development	8	347	79	57	40	GLI1,HES1,EGR1,SMAD3,TGFB2,HES5,BCL2,MYC
GO Process	Positive regulation of cell cycle	8	349	79	57	41	GLI1,HES1,MTBP,EZH2,TGFB2,PIM1,SIN3A,NANOGP8
GO Process	Response to lipid	12	827	59	49	44	HES1,BCL2L2,STAT3,DNMT3A,PPARD,EZH2,E2F1,TGFB2,PIM1,BCL2,PPARA,CCNA2
GO Process	Epithelial cell apoptotic process	4	52	132	69	44	DNMT3A,E2F1,BCL2L1,BCL2
GO Process	Animal organ development	26	3246	33	37	49	GLI1,HES1,EGR1,BCL2L2,KDM6B,STAT3,LTBP3,PPARD,EZH2,FAIM2,SMAD3,E2F1,TGFB2,HDAC1,ATOH7,TGIF2,BCL2L1,HES5,E2F4,SIN3A,BCL2,PPARA,LY6H,SCAPER,MYC,CCNA2
GO Process	Response to ischemia	4	55	129	67	53	EGR1,BCL2L2,FAIM2,BCL2
GO Process	Response to gamma radiation	4	55	129	67	53	EGR1,BCL2L1,BCL2,MYC
GO Process	Animal organ morphogenesis	13	997	55	45	58	GLI1,HES1,STAT3,LTBP3,SMAD3,TGFB2,HDAC1,HES5,E2F4,BCL2,PPARA,LY6H,MYC
GO Process	Dendritic cell apoptotic process	2	2	243	71	62	BCL2L1,BCL2
GO Process	Positive regulation of cell cycle phase transition	5	115	107	61	63	GLI1,MTBP,EZH2,SIN3A,NANOGP8
GO Process	Positive regulation of cell cycle G1/S phase transition	4	58	127	64	63	GLI1,MTBP,EZH2,NANOGP8
GO Process	Response to amino acid	5	117	106	6	68	BCL2L2,DNMT3A,DNMT1,BCL2L1,BCL2
GO Process	Regulation of cell cycle G1/S phase transition	6	192	93	57	69	GLI1,MTBP,EZH2,E2F1,BCL2,NANOGP8
GO Process	Maintenance of cell number	5	118	106	59	70	HES1,STAT3,EZH2,HES5,DDX6
GO Process	Tube development	12	880	57	45	72	GLI1,HES1,LTBP3,SCG2,SMAD3,TGFB2,HES5,BCL2,AMOTL1,ZNF304,SCAPER,MYC
GO Process	Regulation of neuron differentiation	6	194	92	56	72	HES1,TGIF2,HES5,SIN3A,BCL2,DDX6
GO Process	Regulation of cellular component organization	21	2365	38	38	74	HES1,BCL2L2,HRK,SETDB1,MTBP,PPARD,EZH2,SMAD3,FOXM1,BMF,DNMT1,TGFB2,ATOH7,BCL2L1,CDKL5,SIN3A,BCL2,PPARA,ZNF304,PARP10,MYC
GO Process	Response to estradiol	5	121	105	58	77	BCL2L2,STAT3,DNMT3A,EZH2,CCNA2
GO Process	Regulation of locomotion	13	1032	53	43	77	GLI1,STAT3,SAP30L,SCG2,PPARD,SMAD3,TGFB2,HDAC1,ATOH7,SIN3A,BCL2,AMOTL1,ZNF304
GO Process	Regulation of mitochondrial membrane permeability	4	63	123	61	81	BCL2L2,BCL2L1,BCL2,RTL10
GO Process	Regulation of epidermis development	4	64	123	6	85	HES1,PPARD,EZH2,HES5
GO Process	Positive regulation of protein metabolic process	16	1512	46	4	85	HES1,EGR1,NMI,STAT3,EZH2,DNMT3B,SMAD3,DNMT1,TGFB2,PIM1,HES5,BCL2,ZNF304,BLID,MYC,UHRF1
GO Process	Intracellular signal transduction	16	1518	45	4	88	BCL2L2,BCL2A1,SETDB1,SCG2,PPARD,HIC1,SMAD3,FOXM1,E2F1,DNMT1,MCL1,BCL2L1,BCL2,ZNF304,MYC,CCNA2
GO Process	Embryo development	13	1049	52	42	89	GLI1,HES1,KDM6B,DNMT3A,SMAD3,DNMT1,TGFB2,HDAC1,BCL2L1,HES5,SIN3A,SP9,ZFP57
GO Process	Kidney development	7	296	8	51	91	HES1,EGR1,SMAD3,TGFB2,HES5,BCL2,MYC
GO Process	Cellular response to nitrogen compound	10	637	63	46	91	EGR1,BCL2L2,STAT3,DNMT3A,EZH2,DNMT1,BCL2L1,SIN3A,LY6H,CCNA2
GO Process	Anatomical structure morphogenesis	20	2229	38	37	95	GLI1,HES1,KDM6B,STAT3,LTBP3,SCG2,FAIM2,SMAD3,TGFB2,HDAC1,BCL2L1,HES5,E2F4,SP9,BCL2,PPARA,AMOTL1,LY6H,ZNF304,MYC
GO Process	Regulation of transforming growth factor beta3 production	2	3	226	65	95	SMAD3,LRRC32
GO Process	Response to nitrogen compound	13	1058	52	42	95	HES1,EGR1,BCL2L2,STAT3,DNMT3A,EZH2,DNMT1,BCL2L1,SIN3A,BCL2,PPARA,LY6H,CCNA2
GO Process	Negative regulation of pro-B cell differentiation	2	3	226	65	95	HES1,HES5
GO Process	Negative regulation of forebrain neuron differentiation	2	3	226	65	95	HES1,HES5
GO Process	Nephron tubule morphogenesis	4	67	121	59	96	HES1,HES5,BCL2,MYC
GO Process	Digestive tract development	5	131	101	55	102	GLI1,HES1,SMAD3,TGFB2,BCL2
GO Process	Negative regulation of stem cell population maintenance	3	25	151	61	102	SAP30L,HDAC1,SIN3A
GO Process	Regulation of stem cell population maintenance	4	70	119	57	110	SAP30L,HDAC1,SIN3A,MYC
GO Process	Nephron development	5	134	10	54	111	HES1,EGR1,HES5,BCL2,MYC
GO Process	Regulation of fat cell differentiation	5	135	10	53	114	HES1,PPARD,SMAD3,E2F1,PIM1
GO Process	Kidney epithelium development	5	136	10	53	117	HES1,SMAD3,HES5,BCL2,MYC
GO Process	Regulation of cellular response to growth factor stimulus	7	314	78	48	120	HES1,SAP30L,SMAD3,HDAC1,HES5,SIN3A,PPARA
GO Process	Tube morphogenesis	10	669	61	43	124	GLI1,HES1,SCG2,SMAD3,TGFB2,HES5,BCL2,AMOTL1,ZNF304,MYC
GO Process	Regulation of cell growth	8	428	7	45	130	PPARD,SMAD3,FOXM1,TGFB2,CDKL5,SIN3A,BCL2,PPARA
GO Process	Regulation of transforming growth factor beta receptor signaling pathway	5	140	98	52	130	SAP30L,SMAD3,HDAC1,SIN3A,PPARA
GO Process	Ascending aorta morphogenesis	2	4	213	6	130	HES1,TGFB2
GO Process	Negative regulation of inner ear auditory receptor cell differentiation	2	4	213	6	130	HES1,HES5
GO Process	Cellular response to bisphenol A	2	4	213	6	130	DNMT3A,DNMT1
GO Process	Response to abiotic stimulus	13	1107	5	39	131	EGR1,DNMT3A,PPARD,SMAD3,E2F1,BMF,TGFB2,ATOH7,BCL2L1,BCL2,PPARA,MYC,CCNA2
GO Process	Response to ionizing radiation	5	143	97	51	137	EGR1,DNMT3A,BCL2L1,BCL2,MYC
GO Process	Response to organonitrogen compound	12	963	53	4	137	HES1,EGR1,BCL2L2,STAT3,DNMT3A,EZH2,DNMT1,BCL2L1,SIN3A,BCL2,PPARA,CCNA2
GO Process	Cellular response to amino acid stimulus	4	76	115	54	137	BCL2L2,DNMT3A,DNMT1,BCL2L1
GO Process	Regulation of neuron death	7	324	77	46	137	EGR1,FAIM2,TGFB2,MCL1,BCL2L1,BCL2,PPARA
GO Process	Macromolecule modification	23	2898	33	33	139	NMI,MBD4,KDM6B,DNMT3A,SETDB1,SETD7,EZH2,DNMT3B,DNMT1,TGFB2,PIM1,HDAC1,CDKL5,TDG,SIN3A,BCL2,FBXO10,OTUD4,ZFP57,PARP10,BAZ2A,UHRF1,CCNA2
GO Process	Reproductive structure development	8	436	69	45	139	GLI1,HES1,BCL2L2,PPARD,TGFB2,BCL2L1,BCL2,SCAPER
GO Process	Regulation of DNA-binding transcription factor activity	8	436	69	45	139	GLI1,HES1,STAT3,EZH2,SMAD3,E2F1,PIM1,PARP10
GO Process	Male gonad development	5	145	97	51	141	BCL2L2,TGFB2,BCL2L1,BCL2,SCAPER
GO Process	Intracellular receptor signaling pathway	5	148	96	5	152	STAT3,PPARD,PIM1,PPARA,NR6A1
GO Process	Generation of neurons	13	1131	49	38	152	HES1,STAT3,DNMT3A,FAIM2,TGFB2,HDAC1,ATOH7,TGIF2,HES5,CDKL5,SIN3A,BCL2,DDX6
GO Process	Comma-shaped body morphogenesis	2	5	203	57	165	HES1,HES5
GO Process	Cellular response to organonitrogen compound	9	574	63	41	167	EGR1,BCL2L2,STAT3,DNMT3A,EZH2,DNMT1,BCL2L1,SIN3A,CCNA2
GO Process	Hindbrain development	5	154	94	48	176	GLI1,HES1,EZH2,FAIM2,BCL2
GO Process	Nervous system development	19	2188	37	33	179	GLI1,HES1,BCL2L2,STAT3,DNMT3A,PPARD,EZH2,FAIM2,E2F1,TGFB2,HDAC1,ATOH7,TGIF2,HES5,CDKL5,SIN3A,BCL2,LY6H,DDX6
GO Process	Negative regulation of cellular catabolic process	6	243	82	45	181	STAT3,E2F1,BMF,MCL1,BCL2L1,BCL2
GO Process	Response to chemical	28	4010	28	3	183	HES1,EGR1,NMI,BCL2L2,KDM6B,STAT3,DNMT3A,LTBP3,SCG2,PPARD,EZH2,SMAD3,E2F1,DNMT1,TGFB2,MCL1,PIM1,HDAC1,BCL2L1,HES5,SIN3A,BCL2,LRRC32,PPARA,LY6H,MYC,CCNA2,IFITM2
GO Process	Positive regulation of cell death	9	590	61	4	196	EGR1,HRK,DNMT3A,E2F1,BMF,TGFB2,G0S2,MCL1,MYC
GO Process	Ureteric bud development	4	87	109	49	201	HES1,SMAD3,BCL2,MYC
GO Process	Cell fate commitment	6	250	81	44	204	HES1,KDM6B,STAT3,MCL1,HES5,BCL2
GO Process	Positive regulation of developmental growth	5	161	92	46	206	GLI1,PPARD,PIM1,CDKL5,BCL2
GO Process	Regulation of amacrine cell differentiation	2	6	195	54	206	HES1,TGIF2
GO Process	Regulation of fibroblast proliferation	4	89	108	48	213	E2F1,PARP10,MYC,CCNA2
GO Process	Negative regulation of binding	5	164	92	45	218	E2F1,TDG,SIN3A,PPARA,ZNF304
GO Process	Negative regulation of extrinsic apoptotic signaling pathway in absence of ligand	3	36	135	5	218	MCL1,BCL2L1,BCL2
GO Process	Multicellular organismal reproductive process	11	883	53	37	223	GLI1,EGR1,BCL2L2,DNMT3A,PPARD,E2F1,TGFB2,BCL2L1,BCL2,NR6A1,SCAPER
GO Process	Positive regulation of growth	6	259	8	42	235	GLI1,PPARD,TGFB2,PIM1,CDKL5,BCL2
GO Process	Maintenance of DNA methylation	2	7	189	51	252	DNMT1,UHRF1
GO Process	Forebrain radial glial cell differentiation	2	7	189	51	252	HES1,HES5
GO Process	S-shaped body morphogenesis	2	7	189	51	252	HES1,HES5
GO Process	Negative regulation of transforming growth factor beta receptor signaling pathway	4	95	106	46	259	SAP30L,HDAC1,SIN3A,PPARA
GO Process	Regulation of transforming growth factor beta production	3	39	132	48	260	SMAD3,TGFB2,LRRC32
GO Process	Regulation of binding	7	375	7	39	268	HES1,SMAD3,E2F1,TDG,SIN3A,PPARA,ZNF304
GO Process	Negative regulation of DNA-binding transcription factor activity	5	174	89	43	271	HES1,EZH2,E2F1,PIM1,PARP10
GO Process	Neuron differentiation	12	1062	48	34	272	HES1,STAT3,DNMT3A,FAIM2,TGFB2,HDAC1,ATOH7,TGIF2,HES5,SIN3A,BCL2,DDX6
GO Process	Regulation of molecular function	23	3085	3	29	290	GLI1,HES1,EGR1,STAT3,EZH2,SMAD3,E2F1,TGFB2,PIM1,HDAC1,CDKL5,TDG,SIN3A,BCL2,PPARA,LY6H,ZNF304,PHACTR2,PARP10,BLID,MYC,UHRF1,CCNA2
GO Process	Response to alkaloid	4	99	104	44	293	HES1,DNMT3A,BCL2L1,CCNA2
GO Process	Regulation of response to stimulus	27	3931	27	28	293	GLI1,HES1,EGR1,NMI,BCL2L2,STAT3,SAP30L,SCG2,PPARD,HIC1,EZH2,FAIM2,SMAD3,FOXM1,TGFB2,G0S2,MCL1,HDAC1,ATOH7,BCL2L1,HES5,SIN3A,BCL2,PPARA,LY6H,OTUD4,MYC
GO Process	Cell differentiation	25	3507	28	28	296	GLI1,HES1,EGR1,KDM6B,STAT3,DNMT3A,ZHX1,LTBP3,PPARD,EZH2,FAIM2,SMAD3,TGFB2,MCL1,HDAC1,ATOH7,TGIF2,BCL2L1,HES5,E2F4,CDKL5,SIN3A,BCL2,PPARA,DDX6
GO Process	Brain development	10	775	54	35	300	GLI1,HES1,BCL2L2,EZH2,FAIM2,E2F1,HDAC1,HES5,SIN3A,BCL2
GO Process	Depyrimidination	2	8	183	48	300	MBD4,TDG
GO Process	Metanephric nephron tubule morphogenesis	2	8	183	48	300	HES1,HES5
GO Process	Regulation of cell migration	11	927	51	34	309	GLI1,STAT3,SAP30L,PPARD,SMAD3,TGFB2,HDAC1,SIN3A,BCL2,AMOTL1,ZNF304
GO Process	Forebrain development	7	391	68	37	326	GLI1,HES1,EZH2,E2F1,HDAC1,HES5,SIN3A
GO Process	Regulation of oligodendrocyte differentiation	3	44	126	44	343	HES1,HDAC1,HES5
GO Process	Negative regulation of cytokine production	6	284	76	38	346	NMI,EZH2,TGFB2,LGALS7,LRRC32,PPARA
GO Process	Regulation of alkaline phosphatase activity	2	9	178	46	352	SMAD3,TGFB2
GO Process	Hindbrain morphogenesis	3	45	126	44	352	GLI1,HES1,FAIM2
GO Process	Regulation of histone modification	5	188	86	4	352	SETD7,DNMT3B,DNMT1,SIN3A,ZNF304
GO Process	Regulation of transforming growth factor beta2 production	2	9	178	46	352	SMAD3,TGFB2
GO Process	Negative regulation of chromatin binding	2	9	178	46	352	TDG,ZNF304
GO Process	Amacrine cell differentiation	2	9	178	46	352	HES1,TGIF2
GO Process	Positive regulation of cell proliferation involved in kidney development	2	9	178	46	352	EGR1,MYC
GO Process	Negative regulation of dendritic cell apoptotic process	2	9	178	46	352	BCL2L1,BCL2
GO Process	Negative regulation of cell growth	5	189	85	39	356	PPARD,SMAD3,TGFB2,BCL2,PPARA
GO Process	Negative regulation of cell migration	6	288	75	38	356	STAT3,SAP30L,PPARD,HDAC1,SIN3A,BCL2
GO Process	Positive regulation of stem cell population maintenance	3	47	124	43	389	SAP30L,HDAC1,SIN3A
GO Process	Negative regulation of cholesterol storage	2	10	173	44	402	PPARD,PPARA
GO Process	Pharyngeal arch artery morphogenesis	2	10	173	44	402	HES1,TGFB2
GO Process	Digestive tract morphogenesis	3	48	123	42	407	GLI1,SMAD3,BCL2
GO Process	Stem cell population maintenance	4	114	98	39	436	HES1,STAT3,HES5,DDX6
GO Process	Metencephalon development	4	114	98	39	436	GLI1,EZH2,FAIM2,BCL2
GO Process	Epidermal cell differentiation	5	201	83	37	448	GLI1,HES1,EZH2,HDAC1,HES5
GO Process	Negative regulation of molecular function	12	1143	45	3	452	HES1,EZH2,E2F1,TGFB2,PIM1,TDG,SIN3A,PPARA,LY6H,ZNF304,PHACTR2,PARP10
GO Process	Regulation of cardioblast proliferation	2	11	169	42	459	HES1,PIM1
GO Process	Positive regulation of gene expression	12	1146	45	3	459	HES1,EGR1,STAT3,PPARD,DNMT3B,SMAD3,E2F1,DNMT1,HDAC1,LGALS7,LRRC32,MYC
GO Process	Nodal signaling pathway	2	11	169	42	459	SMAD3,TGIF2
GO Process	Regulation of fat cell proliferation	2	11	169	42	459	PPARD,E2F1
GO Process	Positive regulation of epithelial to mesenchymal transition	3	51	12	4	462	EZH2,SMAD3,TGFB2
GO Process	Regulation of circadian rhythm	4	117	96	38	462	EZH2,ATOH7,SIN3A,PPARA
GO Process	Cerebellar cortex development	3	52	119	4	485	GLI1,EZH2,FAIM2
GO Process	Positive regulation of histone methylation	3	52	119	4	485	DNMT3B,DNMT1,ZNF304
GO Function	DNA binding	36	2498	59	94	2.04e-08	GLI1,HES1,EGR1,MBD4,KDM6B,STAT3,DNMT3A,SETDB1,SAP30L,ZHX1,ZNF57,PPARD,HIC1,EZH2,DNMT3B,SMAD3,FOXM1,E2F1,DNMT1,HDAC1,ATOH7,TGIF2,HES5,E2F4,TDG,SIN3A,SP9,BCL2,PPARA,ZNF304,ZFP57,NR6A1,BAZ2A,MYC,UHRF1,NANOGP8
GO Function	Sequence-specific DNA binding	29	1666	67	104	9.31e-08	GLI1,HES1,EGR1,MBD4,KDM6B,STAT3,DNMT3A,ZNF57,PPARD,HIC1,EZH2,SMAD3,FOXM1,E2F1,DNMT1,HDAC1,ATOH7,TGIF2,HES5,E2F4,SP9,BCL2,PPARA,ZNF304,ZFP57,NR6A1,MYC,UHRF1,NANOGP8
GO Function	Transcription regulator activity	31	1931	64	99	9.31e-08	GLI1,HES1,EGR1,NMI,STAT3,DNMT3A,SAP30L,ZHX1,ZNF57,PPARD,HIC1,EZH2,DNMT3B,SMAD3,FOXM1,E2F1,HDAC1,ATOH7,TGIF2,HES5,E2F4,TDG,SIN3A,SP9,PPARA,ZNF304,ZFP57,NR6A1,PARP10,MYC,NANOGP8
GO Function	Double-stranded DNA binding	28	1661	66	10	3.32e-07	GLI1,HES1,EGR1,MBD4,KDM6B,STAT3,DNMT3A,ZNF57,PPARD,HIC1,EZH2,SMAD3,FOXM1,E2F1,HDAC1,ATOH7,TGIF2,HES5,E2F4,TDG,SP9,PPARA,ZNF304,ZFP57,NR6A1,MYC,UHRF1,NANOGP8
GO Function	Chromatin binding	18	584	92	139	4.42e-07	GLI1,HES1,EGR1,KDM6B,STAT3,DNMT3A,SETDB1,SETD7,SAP30L,EZH2,SMAD3,DNMT1,HDAC1,HES5,E2F4,SIN3A,ZNF304,ZFP57
GO Function	Sequence-specific double-stranded DNA binding	27	1564	67	101	4.42e-07	GLI1,HES1,EGR1,MBD4,KDM6B,STAT3,DNMT3A,ZNF57,PPARD,HIC1,EZH2,SMAD3,FOXM1,E2F1,HDAC1,ATOH7,TGIF2,HES5,E2F4,SP9,PPARA,ZNF304,ZFP57,NR6A1,MYC,UHRF1,NANOGP8
GO Function	Transcription cis-regulatory region binding	26	1506	67	99	9.11e-07	GLI1,HES1,EGR1,KDM6B,STAT3,DNMT3A,ZNF57,PPARD,HIC1,EZH2,SMAD3,FOXM1,E2F1,HDAC1,ATOH7,TGIF2,HES5,E2F4,SP9,PPARA,ZNF304,ZFP57,NR6A1,MYC,UHRF1,NANOGP8
GO Function	RNA polymerase II transcription regulatory region sequence-specific DNA binding	25	1409	68	10	1.13e-06	GLI1,HES1,EGR1,KDM6B,STAT3,DNMT3A,ZNF57,PPARD,HIC1,EZH2,SMAD3,FOXM1,E2F1,HDAC1,ATOH7,TGIF2,HES5,E2F4,SP9,PPARA,ZNF304,ZFP57,NR6A1,MYC,NANOGP8
GO Function	Nucleic acid binding	41	4003	44	69	1.13e-06	GLI1,HES1,EGR1,MBD4,KDM6B,STAT3,DNMT3A,ZCCHC2,SETDB1,SAP30L,ZHX1,ZNF57,PPARD,HIC1,EZH2,DNMT3B,SMAD3,FOXM1,E2F1,DNMT1,HDAC1,ATOH7,TGIF2,HES5,E2F4,TDG,SIN3A,SP9,BCL2,PPARA,ZNF304,OTUD4,ZFP57,NR6A1,PARP10,BAZ2A,SCAPER,DDX6,MYC,UHRF1,NANOGP8
GO Function	Cis-regulatory region sequence-specific DNA binding	23	1218	71	103	2.24e-06	GLI1,HES1,EGR1,KDM6B,STAT3,DNMT3A,PPARD,HIC1,EZH2,SMAD3,E2F1,HDAC1,ATOH7,TGIF2,HES5,E2F4,SP9,PPARA,ZNF304,NR6A1,MYC,UHRF1,NANOGP8
GO Function	Promoter-specific chromatin binding	8	63	153	192	8.45e-06	EGR1,SETDB1,EZH2,SMAD3,DNMT1,HDAC1,E2F4,ZNF304
GO Function	RNA polymerase II cis-regulatory region sequence-specific DNA binding	22	1196	7	98	9.17e-06	GLI1,HES1,EGR1,KDM6B,STAT3,DNMT3A,PPARD,HIC1,EZH2,SMAD3,E2F1,HDAC1,ATOH7,TGIF2,HES5,E2F4,SP9,PPARA,ZNF304,NR6A1,MYC,NANOGP8
GO Function	Transcription factor binding	16	587	87	118	1.7e-05	HES1,STAT3,DNMT3A,PPARD,EZH2,SMAD3,E2F1,PIM1,HDAC1,TDG,SIN3A,BCL2,PPARA,PARP10,BAZ2A,MYC
GO Function	DNA-binding transcription factor activity, RNA polymerase II-specific	22	1368	64	85	9.49e-05	GLI1,HES1,EGR1,STAT3,ZHX1,ZNF57,PPARD,HIC1,SMAD3,FOXM1,E2F1,ATOH7,TGIF2,HES5,E2F4,SP9,PPARA,ZNF304,ZFP57,NR6A1,MYC,NANOGP8
GO Function	DNA-binding transcription factor binding	14	484	89	113	0.000101	HES1,STAT3,DNMT3A,PPARD,SMAD3,E2F1,HDAC1,TDG,SIN3A,BCL2,PPARA,PARP10,BAZ2A,MYC
GO Function	BH domain binding	4	10	203	136	0.00456	BCL2L2,MCL1,BCL2L1,BCL2
GO Function	Transcription coregulator binding	7	114	122	108	0.00817	HES1,PPARD,EZH2,SMAD3,HDAC1,PPARA,MYC
GO Function	Protein dimerization activity	17	1094	62	68	11	HES1,BCL2L2,STAT3,BCL2A1,ZHX1,SMAD3,E2F1,TGFB2,MCL1,ATOH7,BCL2L1,HES5,E2F4,TDG,BCL2,NR6A1,MYC
GO Function	Heterocyclic compound binding	43	5977	29	44	11	GLI1,HES1,EGR1,MBD4,KDM6B,STAT3,DNMT3A,ZCCHC2,SETDB1,SAP30L,ZHX1,ZNF57,PPARD,HIC1,EZH2,DNMT3B,SMAD3,FOXM1,E2F1,DNMT1,PIM1,HDAC1,ATOH7,TGIF2,HES5,E2F4,CDKL5,TDG,SIN3A,SP9,BCL2,PPARA,ZNF304,OTUD4,ZFP57,NR6A1,PARP10,BAZ2A,SCAPER,DDX6,MYC,UHRF1,NANOGP8
GO Function	Organic cyclic compound binding	43	6050	28	43	14	GLI1,HES1,EGR1,MBD4,KDM6B,STAT3,DNMT3A,ZCCHC2,SETDB1,SAP30L,ZHX1,ZNF57,PPARD,HIC1,EZH2,DNMT3B,SMAD3,FOXM1,E2F1,DNMT1,PIM1,HDAC1,ATOH7,TGIF2,HES5,E2F4,CDKL5,TDG,SIN3A,SP9,BCL2,PPARA,ZNF304,OTUD4,ZFP57,NR6A1,PARP10,BAZ2A,SCAPER,DDX6,MYC,UHRF1,NANOGP8
GO Function	DNA (cytosine-5-)-methyltransferase activity	3	3	243	118	21	DNMT3A,DNMT3B,DNMT1
GO Function	BH3 domain binding	3	6	213	98	82	MCL1,BCL2L1,BCL2
GO Function	RNA polymerase II-specific DNA-binding transcription factor binding	9	353	84	67	14	HES1,STAT3,DNMT3A,PPARD,SMAD3,HDAC1,SIN3A,PPARA,BAZ2A
GO Function	Protein binding	45	7242	22	34	26	GLI1,HES1,EGR1,NMI,BCL2L2,KDM6B,STAT3,DNMT3A,BCL2A1,SETD7,SAP30L,ZHX1,LTBP3,SCG2,PPARD,HIC1,EZH2,SMAD3,FOXM1,E2F1,TGFB2,BNIPL,MCL1,PIM1,HDAC1,ATOH7,BCL2L1,HES5,E2F4,CDKL5,TDG,SIN3A,BCL2,LRRC32,PPARA,AMOTL1,LY6H,PHACTR2,NR6A1,PARP10,BAZ2A,DDX6,MYC,UHRF1,CCNA2
GO Function	S-adenosylmethionine-dependent methyltransferase activity	6	159	101	6	56	DNMT3A,SETDB1,SETD7,EZH2,DNMT3B,DNMT1
GO Function	DNA-binding transcription repressor activity	8	333	81	55	60	HES1,PPARD,HIC1,SMAD3,HES5,PPARA,ZFP57,MYC
GO Function	Protein domain specific binding	11	695	63	46	84	HES1,BCL2L2,MCL1,HDAC1,BCL2L1,E2F4,TDG,BCL2,PPARA,DDX6,CCNA2
GO Function	DNA-binding transcription activator activity	9	462	72	49	89	GLI1,EGR1,STAT3,SMAD3,E2F1,E2F4,PPARA,NR6A1,MYC
GO Function	Nuclear receptor activity	4	53	131	61	89	STAT3,PPARD,PPARA,NR6A1
GO Function	Protein homodimerization activity	11	709	62	46	89	HES1,BCL2L2,STAT3,BCL2A1,SMAD3,TGFB2,MCL1,BCL2L1,TDG,BCL2,NR6A1
GO Function	Pyrimidine-specific mismatch base pair DNA N-glycosylase activity	2	2	243	63	110	MBD4,TDG
GO Function	Transcription corepressor activity	6	193	92	51	125	DNMT3A,EZH2,DNMT3B,HDAC1,SIN3A,PARP10
GO Function	Hemi-methylated DNA-binding	2	3	226	57	173	EGR1,UHRF1
GO Function	Transcription coregulator activity	9	522	67	42	181	NMI,DNMT3A,SAP30L,EZH2,DNMT3B,HDAC1,TDG,SIN3A,PARP10
GO Function	DNA-binding transcription repressor activity, RNA polymerase II-specific	7	329	76	4	274	HES1,PPARD,HIC1,HES5,PPARA,ZFP57,MYC
GO Function	Zinc ion binding	11	827	56	36	274	EGR1,ZCCHC2,SETDB1,SAP30L,PPARD,SMAD3,DNMT1,PPARA,NR6A1,SCAPER,UHRF1
GO Function	DNA-binding transcription activator activity, RNA polymerase II-specific	8	458	67	37	345	GLI1,EGR1,STAT3,SMAD3,E2F4,PPARA,NR6A1,MYC
GO Function	Protein methyltransferase activity	4	88	109	41	401	DNMT3A,SETDB1,SETD7,EZH2
GO Component	Chromatin	26	1285	74	115	7.64e-08	HES1,EGR1,STAT3,DNMT3A,SAP30L,ZHX1,MTBP,PPARD,HIC1,EZH2,SMAD3,FOXM1,E2F1,DNMT1,HDAC1,ATOH7,TGIF2,HES5,E2F4,SIN3A,SP9,PPARA,NR6A1,BAZ2A,MYC,UHRF1
GO Component	Chromosome	28	1850	61	89	3.49e-06	HES1,EGR1,STAT3,DNMT3A,SETDB1,SETD7,SAP30L,ZHX1,MTBP,PPARD,HIC1,EZH2,SMAD3,FOXM1,E2F1,DNMT1,HDAC1,ATOH7,TGIF2,HES5,E2F4,SIN3A,SP9,PPARA,NR6A1,BAZ2A,MYC,UHRF1
GO Component	Nucleoplasm	40	4169	41	63	2.48e-05	GLI1,HES1,EGR1,NMI,MBD4,KDM6B,STAT3,DNMT3A,SETDB1,SETD7,SAP30L,ZHX1,PPARD,HIC1,EZH2,DNMT3B,SMAD3,FOXM1,E2F1,DNMT1,MCL1,PIM1,HDAC1,TGIF2,HES5,E2F4,CDKL5,TDG,SIN3A,BCL2,LRRC32,PPARA,NR6A1,BAZ2A,SCAPER,MYC,UHRF1,CCNA2,IFITM2,NANOGP8
GO Component	Nuclear lumen	41	4526	39	59	5.58e-05	GLI1,HES1,EGR1,NMI,MBD4,KDM6B,STAT3,DNMT3A,SETDB1,SETD7,SAP30L,ZHX1,PPARD,HIC1,EZH2,DNMT3B,SMAD3,FOXM1,E2F1,DNMT1,MCL1,PIM1,HDAC1,TGIF2,HES5,E2F4,CDKL5,TDG,SIN3A,BCL2,LRRC32,PPARA,NR6A1,PARP10,BAZ2A,SCAPER,MYC,UHRF1,CCNA2,IFITM2,NANOGP8
GO Component	Intracellular organelle lumen	45	5660	33	53	0.000229	GLI1,HES1,EGR1,NMI,MBD4,KDM6B,STAT3,DNMT3A,SETDB1,SETD7,SAP30L,ZHX1,SCG2,PPARD,HIC1,EZH2,DNMT3B,SMAD3,FOXM1,E2F1,DNMT1,TGFB2,MCL1,PIM1,HDAC1,TGIF2,BCL2L1,HES5,E2F4,CDKL5,TDG,SIN3A,BCL2,LRRC32,PPARA,NR6A1,TP53AIP1,PARP10,BAZ2A,SCAPER,MYC,UHRF1,CCNA2,IFITM2,NANOGP8
GO Component	Nucleus	52	7672	26	46	0.000628	GLI1,HES1,EGR1,NMI,MBD4,KDM6B,STAT3,DNMT3A,SETDB1,SETD7,SAP30L,ZHX1,ZNF57,PPARD,HIC1,EZH2,DNMT3B,SMAD3,FOXM1,E2F1,DNMT1,BNIPL,MCL1,PIM1,HDAC1,ATOH7,TGIF2,BCL2L1,HES5,LGALS7,E2F4,CDKL5,TDG,SIN3A,SP9,BCL2,LRRC32,PPARA,ZNF304,OTUD4,ZFP57,NR6A1,PARP10,BAZ2A,SCAPER,TMC6,DDX6,MYC,UHRF1,CCNA2,IFITM2,NANOGP8
GO Component	Intracellular membrane-bounded organelle	65	12149	16	37	0.00417	GLI1,HES1,EGR1,NMI,MBD4,BCL2L2,KDM6B,HRK,STAT3,DNMT3A,BCL2A1,SETDB1,SETD7,SAP30L,ZHX1,ZNF57,SCG2,PPARD,HIC1,EZH2,FAIM2,DNMT3B,SMAD3,FOXM1,E2F1,BMF,DNMT1,TGFB2,G0S2,BNIPL,MCL1,PIM1,HDAC1,ATOH7,TGIF2,BCL2L1,HES5,LGALS7,E2F4,CDKL5,TDG,SIN3A,SP9,BCL2,LRRC32,RTL10,PPARA,AMOTL1,ZNF304,OTUD4,PHACTR2,ZFP57,NR6A1,TP53AIP1,PARP10,BAZ2A,BLID,SCAPER,TMC6,DDX6,MYC,UHRF1,CCNA2,IFITM2,NANOGP8
GO Component	Heterochromatin	6	77	132	107	13	DNMT3A,EZH2,DNMT1,HDAC1,BAZ2A,UHRF1
GO Component	Membrane-bounded organelle	66	13188	13	32	54	GLI1,HES1,EGR1,NMI,MBD4,BCL2L2,KDM6B,HRK,STAT3,DNMT3A,BCL2A1,SETDB1,SETD7,SAP30L,ZHX1,LTBP3,ZNF57,SCG2,PPARD,HIC1,EZH2,FAIM2,DNMT3B,SMAD3,FOXM1,E2F1,BMF,DNMT1,TGFB2,G0S2,BNIPL,MCL1,PIM1,HDAC1,ATOH7,TGIF2,BCL2L1,HES5,LGALS7,E2F4,CDKL5,TDG,SIN3A,SP9,BCL2,LRRC32,RTL10,PPARA,AMOTL1,ZNF304,OTUD4,PHACTR2,ZFP57,NR6A1,TP53AIP1,PARP10,BAZ2A,BLID,SCAPER,TMC6,DDX6,MYC,UHRF1,CCNA2,IFITM2,NANOGP8
GO Component	Intracellular organelle	66	13231	13	32	58	GLI1,HES1,EGR1,NMI,MBD4,BCL2L2,KDM6B,HRK,STAT3,DNMT3A,BCL2A1,SETDB1,SETD7,SAP30L,ZHX1,MTBP,ZNF57,SCG2,PPARD,HIC1,EZH2,FAIM2,DNMT3B,SMAD3,FOXM1,E2F1,BMF,DNMT1,TGFB2,G0S2,BNIPL,MCL1,PIM1,HDAC1,ATOH7,TGIF2,BCL2L1,HES5,LGALS7,E2F4,CDKL5,TDG,SIN3A,SP9,BCL2,LRRC32,RTL10,PPARA,AMOTL1,ZNF304,OTUD4,PHACTR2,ZFP57,NR6A1,TP53AIP1,PARP10,BAZ2A,BLID,SCAPER,TMC6,DDX6,MYC,UHRF1,CCNA2,IFITM2,NANOGP8
GO Component	Bcl-2 family protein complex	3	10	191	84	21	BCL2L2,MCL1,BCL2L1
GO Component	Organelle	67	14017	11	29	23	GLI1,HES1,EGR1,NMI,MBD4,BCL2L2,KDM6B,HRK,STAT3,DNMT3A,BCL2A1,SETDB1,SETD7,SAP30L,ZHX1,LTBP3,MTBP,ZNF57,SCG2,PPARD,HIC1,EZH2,FAIM2,DNMT3B,SMAD3,FOXM1,E2F1,BMF,DNMT1,TGFB2,G0S2,BNIPL,MCL1,PIM1,HDAC1,ATOH7,TGIF2,BCL2L1,HES5,LGALS7,E2F4,CDKL5,TDG,SIN3A,SP9,BCL2,LRRC32,RTL10,PPARA,AMOTL1,ZNF304,OTUD4,PHACTR2,ZFP57,NR6A1,TP53AIP1,PARP10,BAZ2A,BLID,SCAPER,TMC6,DDX6,MYC,UHRF1,CCNA2,IFITM2,NANOGP8
GO Component	Intracellular anatomical structure	69	14891	1	28	27	GLI1,HES1,EGR1,NMI,MBD4,BCL2L2,KDM6B,HRK,STAT3,DNMT3A,BCL2A1,ZCCHC2,SETDB1,SETD7,SAP30L,ZHX1,MTBP,ZNF57,SCG2,PPARD,HIC1,EZH2,FAIM2,DNMT3B,SMAD3,FOXM1,E2F1,BMF,DNMT1,TGFB2,G0S2,BNIPL,MCL1,PIM1,HDAC1,ATOH7,TGIF2,BCL2L1,HES5,LGALS7,E2F4,CDKL5,TDG,SIN3A,SP9,BCL2,LRRC32,RTL10,PPARA,AMOTL1,ZNF304,FBXO10,OTUD4,PHACTR2,ZFP57,NR6A1,TP53AIP1,PARP10,BAZ2A,BLID,SCAPER,TMC6,STAP2,DDX6,MYC,UHRF1,CCNA2,IFITM2,N…
GO Component	Intracellular non-membrane-bounded organelle	36	5191	27	36	31	GLI1,HES1,EGR1,STAT3,DNMT3A,SETDB1,SETD7,SAP30L,ZHX1,MTBP,PPARD,HIC1,EZH2,SMAD3,FOXM1,E2F1,BMF,DNMT1,G0S2,PIM1,HDAC1,ATOH7,TGIF2,BCL2L1,HES5,E2F4,CDKL5,SIN3A,SP9,PPARA,NR6A1,PARP10,BAZ2A,DDX6,MYC,UHRF1
GO Component	Sin3 complex	3	22	157	6	119	SAP30L,HDAC1,SIN3A
GO Component	Mitochondrial outer membrane	6	209	89	49	146	BCL2L2,BCL2A1,BMF,MCL1,BCL2L1,BCL2
STRING clusters	Bcl-2 family, and BH3-only proteins associate with and inactivate anti-apoptotic BCL-2 members	8	18	208	296	1.58e-08	BCL2L2,HRK,BCL2A1,BMF,MCL1,BCL2L1,BCL2,RTL10
STRING clusters	Bcl-2 family protein complex, and Gingival recession	6	13	21	225	4.91e-06	BCL2L2,HRK,BCL2A1,BMF,MCL1,BCL2L1
STRING clusters	C-5 methylation of cytosine, and DNA methylation	5	14	198	165	0.000436	DNMT3A,EZH2,DNMT3B,DNMT1,UHRF1
STRING clusters	C-5 methylation of cytosine, and CXC domain	4	6	226	149	0.00202	DNMT3A,EZH2,DNMT3B,DNMT1
STRING clusters	Structural constituent of chromatin	6	100	121	81	12	DNMT3A,EZH2,DNMT3B,DNMT1,UHRF1,LOC102724334
STRING clusters	Bcl-2 family protein complex	3	6	213	89	16	BCL2L2,MCL1,BCL2L1
STRING clusters	Mixed, incl. G1 Phase, and G0 and Early G1	5	67	13	76	24	NMI,E2F1,E2F4,MYC,CCNA2
STRING clusters	Sin3 complex, and Histone H4 deacetylation	3	25	151	44	376	SAP30L,HDAC1,SIN3A
KEGG	MicroRNAs in cancer	13	159	134	239	1.9e-09	BCL2L2,STAT3,DNMT3A,EZH2,DNMT3B,E2F1,BMF,DNMT1,MCL1,PIM1,HDAC1,BCL2,MYC
KEGG	Epstein-Barr virus infection	9	192	11	119	0.000901	HES1,STAT3,SAP30L,E2F1,HDAC1,SIN3A,BCL2,MYC,CCNA2
KEGG	Pathways in cancer	13	515	83	96	0.000901	GLI1,HES1,STAT3,PPARD,SMAD3,E2F1,PIM1,HDAC1,BCL2L1,HES5,BCL2,MYC,CCNA2
KEGG	Acute myeloid leukemia	6	67	138	127	0.00242	STAT3,BCL2A1,PPARD,PIM1,MYC,CCNA2
KEGG	Cell cycle	6	120	113	87	48	SMAD3,E2F1,HDAC1,E2F4,MYC,CCNA2
KEGG	Apoptosis	6	131	109	83	65	HRK,BCL2A1,MCL1,BCL2L1,BCL2,TP53AIP1
KEGG	Chronic myeloid leukemia	5	75	126	89	65	SMAD3,E2F1,HDAC1,BCL2L1,MYC
KEGG	JAK-STAT signaling pathway	6	158	101	74	13	STAT3,MCL1,PIM1,BCL2L1,BCL2,MYC
KEGG	AGE-RAGE signaling pathway in diabetic complications	5	96	115	79	13	EGR1,STAT3,SMAD3,PIM1,BCL2
KEGG	Hepatitis B	6	158	101	74	13	STAT3,SMAD3,E2F1,BCL2,MYC,CCNA2
KEGG	Transcriptional misregulation in cancer	6	171	98	72	15	BCL2A1,HDAC1,BCL2L1,SIN3A,MYC,CCNA2
KEGG	Human T-cell leukemia virus 1 infection	6	210	89	6	41	EGR1,SMAD3,E2F1,BCL2L1,MYC,CCNA2
KEGG	Pancreatic cancer	4	71	118	67	44	STAT3,SMAD3,E2F1,BCL2L1
KEGG	Signaling pathways regulating pluripotency of stem cells	5	141	98	61	49	STAT3,SETDB1,SMAD3,MYC,NANOGP8
KEGG	Cellular senescence	5	150	95	58	61	SMAD3,E2F1,E2F4,MYC,CCNA2
KEGG	TGF-beta signaling pathway	4	91	107	57	89	SMAD3,TGIF2,E2F4,MYC
KEGG	Small cell lung cancer	4	92	107	57	89	E2F1,BCL2L1,BCL2,MYC
KEGG	Cysteine and methionine metabolism	3	46	125	54	147	DNMT3A,DNMT3B,DNMT1
KEGG	Notch signaling pathway	3	52	119	5	195	HES1,HDAC1,HES5
KEGG	Lysine degradation	3	60	113	46	275	SETDB1,SETD7,EZH2
KEGG	Breast cancer	4	146	87	39	369	HES1,E2F1,HES5,MYC
KEGG	Gastric cancer	4	146	87	39	369	SMAD3,E2F1,BCL2,MYC
KEGG	p53 signaling pathway	3	72	105	41	394	BCL2L1,BCL2,TP53AIP1
KEGG	Hepatitis C	4	157	84	38	417	STAT3,E2F1,PPARA,MYC
KEGG	EGFR tyrosine kinase inhibitor resistance	3	77	102	39	435	STAT3,BCL2L1,BCL2
KEGG	Hepatocellular carcinoma	4	161	83	37	435	SMAD3,E2F1,BCL2L1,MYC
KEGG	Colorectal cancer	3	82	99	38	478	SMAD3,BCL2,MYC
Reactome	Epigenetic regulation of gene expression	10	116	137	179	7.77e-06	DNMT3A,SAP30L,EZH2,DNMT3B,DNMT1,HDAC1,TDG,SIN3A,BAZ2A,UHRF1
Reactome	Gene expression (Transcription)	22	1476	6	74	0.0013	HES1,DNMT3A,SAP30L,PPARD,EZH2,DNMT3B,SMAD3,E2F1,DNMT1,HDAC1,TGIF2,E2F4,TDG,SIN3A,PPARA,ZNF304,NR6A1,TP53AIP1,BAZ2A,MYC,UHRF1,CCNA2
Reactome	BH3-only proteins associate with and inactivate anti-apoptotic BCL-2 members	4	8	213	133	0.00602	STAT3,BMF,BCL2L1,BCL2
Reactome	G0 and Early G1	5	27	17	127	0.00602	E2F1,HDAC1,E2F4,MYC,CCNA2
Reactome	Signaling by TGF-beta Receptor Complex	7	92	131	115	0.00602	LTBP3,SMAD3,TGFB2,HDAC1,TGIF2,E2F4,MYC
Reactome	SUMO E3 ligases SUMOylate target proteins	8	166	111	101	0.00962	DNMT3A,HIC1,DNMT3B,DNMT1,HDAC1,TDG,SIN3A,PPARA
Reactome	SMAD2/SMAD3:SMAD4 heterotrimer regulates transcription	5	36	157	116	12	SMAD3,HDAC1,TGIF2,E2F4,MYC
Reactome	NoRC negatively regulates rRNA expression	6	74	134	109	12	SAP30L,DNMT3B,DNMT1,HDAC1,SIN3A,BAZ2A
Reactome	Transcription of E2F targets under negative control by p107 (RBL1) and p130 (RBL2) in complex with HDAC1	4	16	183	118	15	E2F1,HDAC1,E2F4,CCNA2
Reactome	Transcription of E2F targets under negative control by DREAM complex	4	19	175	11	25	E2F1,HDAC1,E2F4,MYC
Reactome	Intrinsic Pathway for Apoptosis	5	52	141	10	33	STAT3,E2F1,BMF,BCL2L1,BCL2
Reactome	Interleukin-4 and Interleukin-13 signaling	6	107	118	88	54	STAT3,MCL1,PIM1,BCL2L1,BCL2,MYC
Reactome	Signaling by ALK	4	27	16	96	67	STAT3,HDAC1,SIN3A,MYC
Reactome	DNA methylation	4	34	15	85	15	DNMT3A,DNMT3B,DNMT1,UHRF1
Reactome	STAT3 nuclear events downstream of ALK signaling	3	10	191	88	16	STAT3,HDAC1,SIN3A
Reactome	PRC2 methylates histones and DNA	4	42	141	76	28	DNMT3A,EZH2,DNMT3B,DNMT1
Reactome	Defective pyroptosis	4	42	141	76	28	DNMT3A,EZH2,DNMT3B,DNMT1
Reactome	Disease	18	1702	46	44	35	HES1,NMI,STAT3,DNMT3A,BCL2A1,SAP30L,EZH2,DNMT3B,SMAD3,E2F1,DNMT1,PIM1,HDAC1,BCL2L1,HES5,SIN3A,PARP10,MYC
Reactome	NOTCH1 Intracellular Domain Regulates Transcription	4	48	135	72	35	HES1,HDAC1,HES5,MYC
Reactome	Generic Transcription Pathway	15	1215	52	47	35	HES1,PPARD,EZH2,SMAD3,E2F1,HDAC1,TGIF2,E2F4,SIN3A,PPARA,ZNF304,NR6A1,TP53AIP1,MYC,CCNA2
Reactome	Chromatin modifying enzymes	7	238	9	62	35	KDM6B,DNMT3A,SETDB1,SETD7,SAP30L,EZH2,HDAC1
Reactome	Diseases of signal transduction by growth factor receptors and second messengers	9	430	75	57	35	HES1,STAT3,BCL2A1,SMAD3,PIM1,HDAC1,BCL2L1,HES5,MYC
Reactome	SUMOylation of DNA methylation proteins	3	16	17	76	37	DNMT3A,DNMT3B,DNMT1
Reactome	Constitutive Signaling by NOTCH1 PEST Domain Mutants	4	58	127	64	64	HES1,HDAC1,HES5,MYC
Reactome	Constitutive Signaling by NOTCH1 HD+PEST Domain Mutants	4	58	127	64	64	HES1,HDAC1,HES5,MYC
Reactome	NOTCH4 Intracellular Domain Regulates Transcription	3	20	161	68	64	HES1,SMAD3,HES5
Reactome	Cytoprotection by HMOX1	4	63	123	63	70	STAT3,SIN3A,PPARA,STAP2
Reactome	Signaling by NOTCH	6	204	9	55	78	HES1,SMAD3,E2F1,HDAC1,HES5,MYC
Reactome	The NLRP1 inflammasome	2	3	226	67	80	BCL2L1,BCL2
Reactome	Loss of MECP2 binding ability to 5mC-DNA	2	3	226	67	80	HDAC1,SIN3A
Reactome	G1/S Transition	5	130	102	57	81	E2F1,HDAC1,E2F4,MYC,CCNA2
Reactome	G1/S-Specific Transcription	3	28	146	6	108	E2F1,HDAC1,E2F4
Reactome	PTK6 Activates STAT3	2	4	213	63	108	STAT3,STAP2
Reactome	Activation of BH3-only proteins	3	29	145	59	113	E2F1,BMF,BCL2
Reactome	Downregulation of SMAD2/3:SMAD4 transcriptional activity	3	29	145	59	113	SMAD3,HDAC1,TGIF2
Reactome	FOXO-mediated transcription of oxidative stress, metabolic and neuronal genes	3	30	143	59	118	SMAD3,HDAC1,SIN3A
Reactome	G2 Phase	2	5	203	6	130	E2F1,CCNA2
Reactome	Cyclin E associated events during G1/S transition	4	82	112	54	132	E2F1,E2F4,MYC,CCNA2
Reactome	Cyclin A:Cdk2-associated events at S phase entry	4	84	111	53	141	E2F1,E2F4,MYC,CCNA2
Reactome	Cellular Senescence	5	163	92	48	173	KDM6B,STAT3,EZH2,E2F1,CCNA2
Reactome	MECP2 regulates transcription of neuronal ligands	2	8	183	51	251	HDAC1,SIN3A
Reactome	Post-translational protein modification	14	1405	43	33	252	DNMT3A,SCG2,HIC1,DNMT3B,SMAD3,DNMT1,HDAC1,TDG,SIN3A,PPARA,LY6H,FBXO10,MYC,CCNA2
Reactome	Displacement of DNA glycosylase by APEX1	2	9	178	49	295	MBD4,TDG
Reactome	Signal Transduction	20	2540	33	3	297	GLI1,HES1,EGR1,STAT3,LTBP3,PPARD,EZH2,SMAD3,E2F1,TGFB2,HDAC1,TGIF2,BCL2L1,HES5,E2F4,SIN3A,BCL2,AMOTL1,STAP2,MYC
Reactome	TGF-beta receptor signaling activates SMADs	3	46	125	45	310	LTBP3,SMAD3,TGFB2
Reactome	PKMTs methylate histone lysines	3	47	124	45	323	SETDB1,SETD7,EZH2
Reactome	STAT5 activation downstream of FLT3 ITD mutants	2	10	173	47	330	PIM1,BCL2L1
Reactome	Cellular response to chemical stress	5	195	84	4	330	STAT3,SIN3A,PPARA,STAP2,MYC
Reactome	TP53 Regulates Transcription of Cell Cycle Genes	3	49	122	44	345	E2F1,E2F4,CCNA2
Reactome	Nuclear Receptor transcription pathway	3	52	119	42	399	PPARD,PPARA,NR6A1
Reactome	Cytokine Signaling in Immune system	9	706	54	32	418	EGR1,STAT3,SMAD3,MCL1,PIM1,BCL2L1,BCL2,MYC,IFITM2
Reactome	NOTCH2 intracellular domain regulates transcription	2	12	165	44	418	HES1,HES5
Reactome	POU5F1 (OCT4), SOX2, NANOG activate genes related to proliferation	2	13	162	43	440	STAT3,NR6A1
Reactome	Signaling by Interleukins	7	453	62	33	485	STAT3,SMAD3,MCL1,PIM1,BCL2L1,BCL2,MYC
Reactome	TP53 Regulates Transcription of Genes Involved in G1 Cell Cycle Arrest	2	14	159	41	488	E2F1,CCNA2
Reactome	Transcriptional regulation of granulopoiesis	3	59	114	39	488	STAT3,E2F1,MYC
Reactome	Regulation of PTEN gene transcription	3	60	113	39	498	EGR1,EZH2,HDAC1
WikiPathways	Hematopoietic stem cell gene regulation by GABP alpha/beta complex	6	20	191	195	3.48e-05	DNMT3A,DNMT3B,DNMT1,MCL1,BCL2L1,BCL2
WikiPathways	Regulation of apoptosis by parathyroid hormone-related protein	6	22	187	194	3.48e-05	BCL2L2,BCL2A1,MCL1,BCL2L1,BCL2,MYC
WikiPathways	Apoptosis modulation and signaling	7	89	133	128	0.00166	BCL2L2,HRK,BCL2A1,BMF,MCL1,BCL2L1,BCL2
WikiPathways	Overlap between signal transduction pathways contributing to LMNA laminopathies	6	55	147	133	0.0019	HES1,SMAD3,E2F1,TGFB2,HDAC1,HES5
WikiPathways	Cell cycle	7	120	12	108	0.00684	SMAD3,E2F1,TGFB2,HDAC1,E2F4,MYC,CCNA2
WikiPathways	Apoptosis	6	83	129	107	12	BCL2L2,HRK,MCL1,BCL2L1,BCL2,MYC
WikiPathways	Retinoblastoma gene in cancer	6	87	127	105	14	E2F1,DNMT1,HDAC1,SIN3A,MYC,CCNA2
WikiPathways	Photodynamic therapy-induced AP-1 survival signaling	5	50	143	108	18	BMF,MCL1,BCL2L1,BCL2,CCNA2
WikiPathways	Notch signaling pathway	5	61	134	97	39	HES1,STAT3,HDAC1,HES5,MYC
WikiPathways	Adipogenesis	6	130	11	81	86	STAT3,PPARD,SMAD3,E2F1,E2F4,PPARA
WikiPathways	Mammary gland development pathway - Involution (Stage 4 of 4)	3	10	191	95	95	STAT3,E2F1,MYC
WikiPathways	Pancreatic adenocarcinoma pathway	5	86	12	79	14	STAT3,SMAD3,E2F1,TGFB2,BCL2L1
WikiPathways	Androgen receptor signaling pathway	5	90	118	78	15	STAT3,SMAD3,BMF,HDAC1,SIN3A
WikiPathways	Integrated cancer pathway	4	44	139	83	15	SMAD3,E2F1,BCL2,MYC
WikiPathways	IL-2 signaling pathway	4	42	141	83	15	NMI,STAT3,BCL2,MYC
WikiPathways	Hepatitis C and hepatocellular carcinoma	4	48	135	79	20	STAT3,SMAD3,BCL2L1,MYC
WikiPathways	Androgen receptor network in prostate cancer	5	109	109	69	29	STAT3,SMAD3,E2F1,BCL2,MYC
WikiPathways	CKAP4 signaling pathway map	5	114	107	67	34	SMAD3,E2F1,TGFB2,BCL2,MYC
WikiPathways	Host-pathogen interaction of human coronaviruses - apoptosis	3	21	159	74	38	MCL1,BCL2L1,BCL2
WikiPathways	DYRK1A	4	62	124	69	40	GLI1,HES1,HES5,E2F4
WikiPathways	Circadian rhythm genes	6	199	91	61	41	EGR1,EZH2,HDAC1,ATOH7,SIN3A,PPARA
WikiPathways	Thyroid stimulating hormone (TSH) signaling pathway	4	66	121	67	46	EGR1,STAT3,E2F1,MYC
WikiPathways	MTHFR deficiency	3	24	153	71	46	DNMT3A,DNMT3B,DNMT1
WikiPathways	IL-7 signaling pathway	3	25	151	71	48	STAT3,BCL2L1,MYC
WikiPathways	TGF-beta signaling pathway	5	132	101	62	48	SMAD3,HDAC1,E2F4,SIN3A,MYC
WikiPathways	Nuclear receptors meta-pathway	7	312	78	55	52	HES1,EGR1,STAT3,PPARD,TGFB2,PPARA,MYC
WikiPathways	MECP2 and associated Rett syndrome	4	72	118	65	52	EZH2,E2F1,HDAC1,SIN3A
WikiPathways	Chromosomal and microsatellite instability in colorectal cancer	4	72	118	65	52	SMAD3,TGFB2,BCL2,MYC
WikiPathways	MicroRNA network associated with chronic lymphocytic leukemia	2	4	213	73	54	MCL1,BCL2
WikiPathways	One-carbon metabolism	3	29	145	68	57	DNMT3A,DNMT3B,DNMT1
WikiPathways	Malignant pleural mesothelioma	8	434	7	51	57	SETDB1,EZH2,FOXM1,E2F1,MCL1,BCL2,MYC,UHRF1
WikiPathways	Hepatitis B infection	5	150	95	58	66	STAT3,SMAD3,TGFB2,BCL2,MYC
WikiPathways	EGFR tyrosine kinase inhibitor resistance	4	83	111	6	71	STAT3,BCL2L1,BCL2,MYC
WikiPathways	Sudden infant death syndrome (SIDS) susceptibility pathways	5	154	94	57	71	HES1,EGR1,FOXM1,HDAC1,HES5
WikiPathways	let-7 inhibition of ES cell reprogramming	2	6	195	66	83	EGR1,MYC
WikiPathways	Photodynamic therapy-induced HIF-1 survival signaling	3	36	135	62	87	BCL2A1,MCL1,BCL2L1
WikiPathways	Effect of intestinal microbiome on anticoagulant response of vitamin K antagonists	2	7	189	63	100	PPARD,PPARA
WikiPathways	Small cell lung cancer	4	95	106	55	102	E2F1,BCL2L1,BCL2,MYC
WikiPathways	IL-5 signaling pathway	3	40	131	59	107	STAT3,BCL2,MYC
WikiPathways	Neural crest differentiation	4	100	103	54	116	HES1,HDAC1,HES5,MYC
WikiPathways	Cytosine methylation	2	8	183	61	116	DNMT1,TDG
WikiPathways	IL6 signaling pathway	3	43	127	57	122	STAT3,HDAC1,BCL2L1
WikiPathways	Notch signaling	3	45	126	55	135	HES1,HDAC1,HES5
WikiPathways	Energy metabolism	3	47	124	54	148	PPARD,HDAC1,PPARA
WikiPathways	IL-3 signaling pathway	3	49	122	53	161	STAT3,BCL2L1,BCL2
WikiPathways	Gastrin signaling pathway	4	113	98	49	161	EGR1,STAT3,BCL2L1,MYC
WikiPathways	Estrogen receptor pathway	2	13	162	51	227	STAT3,PPARA
WikiPathways	Neurogenesis regulation in the olfactory epithelium	3	57	115	48	231	HES1,STAT3,MYC
WikiPathways	TGF-beta receptor signaling in skeletal dysplasias	3	58	114	48	238	STAT3,LTBP3,SMAD3
WikiPathways	miRNAs involved in DNA damage response	2	15	156	49	276	E2F1,MYC
WikiPathways	Histone modifications	3	65	11	44	303	SETDB1,SETD7,EZH2
WikiPathways	Pathways affected in adenoid cystic carcinoma	3	65	11	44	303	KDM6B,MYC,UHRF1
WikiPathways	Hedgehog signaling pathway	2	16	153	47	303	GLI1,SIN3A
WikiPathways	Neuroinflammation and glutamatergic signaling	4	140	89	42	303	STAT3,SMAD3,TGFB2,BCL2
WikiPathways	Transcription co-factors SKI and SKIL protein partners	2	18	148	46	341	HDAC1,SIN3A
WikiPathways	DNA damage response	3	69	107	43	341	E2F1,TP53AIP1,MYC
WikiPathways	miRNA regulation of DNA damage response	3	71	106	42	355	E2F1,TP53AIP1,MYC
WikiPathways	TP53 network	2	19	145	45	363	BCL2,MYC
WikiPathways	Cell differentiation - expanded index	2	19	145	45	363	STAT3,EZH2
WikiPathways	Breast cancer pathway	4	154	85	39	363	HES1,E2F1,HES5,MYC
WikiPathways	Imatinib and chronic myeloid leukemia	2	20	143	44	379	PIM1,MYC
WikiPathways	Epithelial to mesenchymal transition in colorectal cancer	4	160	83	38	401	EZH2,SMAD3,FOXM1,TGFB2
Monarch	Hip circumference	15	923	64	42	167	BCL2L2,DNMT3A,SETDB1,LTBP3,PPARD,FAIM2,SMAD3,BMF,TGFB2,ATOH7,BCL2,PPARA,OTUD4,PARP10,UHRF1
TISSUES	Cervical carcinoma cell	16	322	113	187	1.98e-08	BCL2L2,STAT3,DNMT3A,EZH2,DNMT3B,SMAD3,FOXM1,E2F1,DNMT1,MCL1,HDAC1,E2F4,AMOTL1,MYC,UHRF1,CCNA2
TISSUES	Blood cancer cell	23	1234	7	99	7.82e-06	EGR1,BCL2L2,KDM6B,STAT3,DNMT3A,SETDB1,SAP30L,EZH2,DNMT3B,SMAD3,FOXM1,E2F1,DNMT1,MCL1,HDAC1,E2F4,SIN3A,SP9,BCL2,TMC6,MYC,UHRF1,CCNA2
TISSUES	Bone marrow cancer cell	15	442	96	133	7.88e-06	BCL2L2,KDM6B,STAT3,DNMT3A,EZH2,DNMT3B,SMAD3,FOXM1,DNMT1,MCL1,HDAC1,E2F4,SIN3A,MYC,CCNA2
TISSUES	Leukemia cell	21	1067	73	101	1.25e-05	EGR1,BCL2L2,KDM6B,STAT3,DNMT3A,SETDB1,SAP30L,EZH2,DNMT3B,SMAD3,FOXM1,E2F1,DNMT1,MCL1,HDAC1,E2F4,SIN3A,TMC6,MYC,UHRF1,CCNA2
TISSUES	Erythroleukemia cell	11	244	109	132	0.000113	BCL2L2,STAT3,DNMT3A,EZH2,DNMT3B,DNMT1,HDAC1,E2F4,SIN3A,MYC,CCNA2
TISSUES	Chronic lymphocytic leukemia cell	7	222	93	54	88	EGR1,BCL2L2,EZH2,E2F1,DNMT1,HDAC1,UHRF1
TISSUES	Colonic cancer cell	7	280	83	4	314	BCL2L2,SETDB1,SMAD3,FOXM1,BCL2L1,E2F4,TMC6
TISSUES	Lymphocytic leukemia cell	8	419	71	35	471	EGR1,BCL2L2,EZH2,E2F1,DNMT1,HDAC1,SIN3A,UHRF1
COMPARTMENTS	Nucleoplasm	26	1146	79	129	6.34e-09	GLI1,EGR1,KDM6B,STAT3,DNMT3A,SETDB1,SETD7,SAP30L,EZH2,DNMT3B,SMAD3,FOXM1,E2F1,DNMT1,MCL1,HDAC1,BCL2L1,E2F4,TDG,SIN3A,BCL2,PPARA,BAZ2A,MYC,UHRF1,CCNA2
COMPARTMENTS	Chromatin	16	476	96	137	2.79e-06	EGR1,STAT3,DNMT3A,SAP30L,MTBP,HIC1,EZH2,SMAD3,E2F1,DNMT1,HDAC1,E2F4,SIN3A,BAZ2A,MYC,UHRF1
COMPARTMENTS	Nucleus	44	4787	39	63	5.84e-06	GLI1,HES1,EGR1,NMI,MBD4,KDM6B,STAT3,DNMT3A,SETDB1,SETD7,SAP30L,ZHX1,PPARD,HIC1,EZH2,DNMT3B,SMAD3,FOXM1,E2F1,DNMT1,BNIPL,MCL1,PIM1,HDAC1,ATOH7,TGIF2,BCL2L1,HES5,E2F4,CDKL5,TDG,SIN3A,BCL2,PPARA,NR6A1,PARP10,BAZ2A,SCAPER,TMC6,DDX6,MYC,UHRF1,CCNA2,NANOGP8
COMPARTMENTS	Nuclear lumen	27	1850	6	85	1.15e-05	GLI1,EGR1,KDM6B,STAT3,DNMT3A,SETDB1,SETD7,SAP30L,EZH2,DNMT3B,SMAD3,FOXM1,E2F1,DNMT1,MCL1,PIM1,HDAC1,BCL2L1,E2F4,TDG,SIN3A,BCL2,PPARA,BAZ2A,MYC,UHRF1,CCNA2
COMPARTMENTS	Chromosome	19	951	73	96	6.6e-05	EGR1,STAT3,DNMT3A,SETDB1,SETD7,SAP30L,MTBP,HIC1,EZH2,SMAD3,E2F1,DNMT1,HDAC1,E2F4,SIN3A,SP9,BAZ2A,MYC,UHRF1
COMPARTMENTS	Intracellular membrane-bounded organelle	55	8162	26	47	0.000172	GLI1,HES1,EGR1,NMI,MBD4,BCL2L2,KDM6B,HRK,STAT3,DNMT3A,SETDB1,SETD7,SAP30L,ZHX1,SCG2,PPARD,HIC1,EZH2,DNMT3B,SMAD3,FOXM1,E2F1,BMF,DNMT1,TGFB2,G0S2,BNIPL,MCL1,PIM1,HDAC1,ATOH7,TGIF2,BCL2L1,HES5,E2F4,CDKL5,TDG,SIN3A,BCL2,LRRC32,RTL10,PPARA,PHACTR2,NR6A1,TP53AIP1,PARP10,BAZ2A,SCAPER,TMC6,DDX6,MYC,UHRF1,CCNA2,IFITM2,NANOGP8
COMPARTMENTS	BAK complex	5	13	202	178	0.000172	BCL2L2,MCL1,BCL2L1,BCL2,RTL10
COMPARTMENTS	DNA methyltransferase complex	4	7	219	152	0.00158	DNMT3A,EZH2,DNMT3B,DNMT1
COMPARTMENTS	Intracellular organelle lumen	29	2902	43	56	0.00427	GLI1,EGR1,KDM6B,STAT3,DNMT3A,SETDB1,SETD7,SAP30L,SCG2,EZH2,DNMT3B,SMAD3,FOXM1,E2F1,DNMT1,TGFB2,MCL1,PIM1,HDAC1,BCL2L1,E2F4,TDG,SIN3A,BCL2,PPARA,BAZ2A,MYC,UHRF1,CCNA2
COMPARTMENTS	Intracellular	63	11512	17	37	0.00451	GLI1,HES1,EGR1,NMI,MBD4,BCL2L2,KDM6B,HRK,STAT3,DNMT3A,BCL2A1,ZCCHC2,SETDB1,SETD7,SAP30L,ZHX1,MTBP,SCG2,PPARD,HIC1,EZH2,DNMT3B,SMAD3,FOXM1,E2F1,BMF,DNMT1,TGFB2,G0S2,BNIPL,MCL1,PIM1,HDAC1,ATOH7,TGIF2,BCL2L1,HES5,E2F4,CDKL5,TDG,SIN3A,SP9,BCL2,LRRC32,RTL10,PPARA,AMOTL1,FBXO10,OTUD4,PHACTR2,NR6A1,TP53AIP1,PARP10,BAZ2A,SCAPER,TMC6,STAP2,DDX6,MYC,UHRF1,CCNA2,IFITM2,NANOGP8
COMPARTMENTS	Intracellular organelle	57	9609	2	4	0.00465	GLI1,HES1,EGR1,NMI,MBD4,BCL2L2,KDM6B,HRK,STAT3,DNMT3A,SETDB1,SETD7,SAP30L,ZHX1,MTBP,SCG2,PPARD,HIC1,EZH2,DNMT3B,SMAD3,FOXM1,E2F1,BMF,DNMT1,TGFB2,G0S2,BNIPL,MCL1,PIM1,HDAC1,ATOH7,TGIF2,BCL2L1,HES5,E2F4,CDKL5,TDG,SIN3A,SP9,BCL2,LRRC32,RTL10,PPARA,PHACTR2,NR6A1,TP53AIP1,PARP10,BAZ2A,SCAPER,TMC6,DDX6,MYC,UHRF1,CCNA2,IFITM2,NANOGP8
COMPARTMENTS	Survivin complex	3	8	201	94	11	MCL1,BCL2L1,BCL2
COMPARTMENTS	BAX complex	3	17	168	68	67	MCL1,BCL2L1,BCL2
COMPARTMENTS	Methyltransferase complex	5	111	108	58	84	KDM6B,DNMT3A,EZH2,DNMT3B,DNMT1
COMPARTMENTS	Intracellular non-membrane-bounded organelle	26	3309	33	34	99	EGR1,STAT3,DNMT3A,SETDB1,SETD7,SAP30L,MTBP,HIC1,EZH2,SMAD3,E2F1,BMF,DNMT1,G0S2,PIM1,HDAC1,TGIF2,BCL2L1,E2F4,CDKL5,SIN3A,SP9,BAZ2A,DDX6,MYC,UHRF1
COMPARTMENTS	Sin3 complex	3	22	157	61	110	SAP30L,HDAC1,SIN3A
COMPARTMENTS	Mitochondrial outer membrane	5	152	95	43	276	BCL2L2,BMF,MCL1,BCL2L1,BCL2
UniProt Keywords	Transcription regulation	32	2299	57	88	4.06e-07	GLI1,HES1,EGR1,STAT3,SETDB1,SETD7,SAP30L,ZHX1,ZNF57,PPARD,HIC1,EZH2,SMAD3,FOXM1,E2F1,DNMT1,HDAC1,ATOH7,TGIF2,HES5,E2F4,TDG,SIN3A,SP9,PPARA,ZNF304,ZFP57,NR6A1,BAZ2A,MYC,UHRF1,NANOGP8
UniProt Keywords	DNA-binding	29	1971	6	9	5.73e-07	GLI1,HES1,EGR1,MBD4,STAT3,DNMT3A,SAP30L,ZHX1,ZNF57,PPARD,HIC1,DNMT3B,SMAD3,FOXM1,E2F1,DNMT1,ATOH7,TGIF2,HES5,E2F4,SP9,PPARA,ZNF304,ZFP57,NR6A1,BAZ2A,MYC,UHRF1,NANOGP8
UniProt Keywords	Apoptosis	16	534	91	132	1.87e-06	BCL2L2,HRK,BCL2A1,FAIM2,E2F1,BMF,G0S2,BNIPL,MCL1,PIM1,BCL2L1,BCL2,RTL10,FBXO10,TP53AIP1,BLID
UniProt Keywords	Nucleus	46	5278	37	61	1.87e-06	GLI1,HES1,EGR1,MBD4,KDM6B,STAT3,DNMT3A,SETDB1,SETD7,SAP30L,ZHX1,ZNF57,PPARD,HIC1,EZH2,DNMT3B,SMAD3,FOXM1,E2F1,DNMT1,MCL1,PIM1,HDAC1,ATOH7,TGIF2,BCL2L1,HES5,E2F4,CDKL5,TDG,SIN3A,SP9,BCL2,PPARA,ZNF304,OTUD4,ZFP57,NR6A1,PARP10,BAZ2A,SCAPER,DDX6,MYC,UHRF1,CCNA2,NANOGP8
UniProt Keywords	Repressor	15	611	82	106	8.11e-05	HES1,DNMT3A,SETDB1,SAP30L,ZHX1,HIC1,EZH2,DNMT3B,DNMT1,HDAC1,HES5,SIN3A,ZFP57,BAZ2A,UHRF1
UniProt Keywords	Chromatin regulator	11	292	101	123	0.000134	KDM6B,DNMT3A,SETDB1,SETD7,EZH2,DNMT1,HDAC1,TDG,ZNF304,BAZ2A,UHRF1
UniProt Keywords	Activator	14	684	74	85	0.00185	GLI1,EGR1,STAT3,SETD7,PPARD,DNMT3B,FOXM1,E2F1,DNMT1,E2F4,TDG,PPARA,ZNF304,MYC
UniProt Keywords	Ubl conjugation	26	2399	47	61	0.00185	GLI1,EGR1,KDM6B,DNMT3A,SETDB1,SAP30L,ZHX1,HIC1,EZH2,DNMT3B,SMAD3,FOXM1,DNMT1,MCL1,PIM1,HDAC1,BCL2L1,TDG,SIN3A,BCL2,AMOTL1,BAZ2A,DDX6,MYC,UHRF1,CCNA2
UniProt Keywords	Isopeptide bond	20	1717	5	57	21	GLI1,EGR1,KDM6B,DNMT3A,SETDB1,SAP30L,ZHX1,HIC1,EZH2,DNMT3B,SMAD3,FOXM1,DNMT1,MCL1,HDAC1,TDG,SIN3A,BAZ2A,MYC,UHRF1
UniProt Keywords	Zinc	22	2347	4	44	17	GLI1,EGR1,KDM6B,DNMT3A,ZCCHC2,SETDB1,SAP30L,ZHX1,ZNF57,PPARD,HIC1,DNMT3B,SMAD3,DNMT1,SP9,PPARA,ZNF304,ZFP57,NR6A1,BAZ2A,SCAPER,UHRF1
UniProt Keywords	Zinc-finger	18	1749	44	44	31	GLI1,EGR1,DNMT3A,ZCCHC2,SAP30L,ZNF57,PPARD,HIC1,DNMT3B,DNMT1,SP9,PPARA,ZNF304,ZFP57,NR6A1,BAZ2A,SCAPER,UHRF1
UniProt Keywords	S-adenosyl-L-methionine	6	175	97	65	31	DNMT3A,SETDB1,SETD7,EZH2,DNMT3B,DNMT1
UniProt Keywords	Methyltransferase	6	186	94	62	37	DNMT3A,SETDB1,SETD7,EZH2,DNMT3B,DNMT1
UniProt Keywords	Biological rhythms	5	145	97	54	104	EGR1,EZH2,HDAC1,SIN3A,PPARA
Pfam	C-5 cytosine-specific DNA methylase	3	4	231	77	39	DNMT3A,DNMT3B,DNMT1
InterPro	Bcl2-like	5	11	209	164	0.000539	BCL2L2,BCL2A1,MCL1,BCL2L1,BCL2
InterPro	Apoptosis regulator, Bcl-2, BH1 motif, conserved site	5	8	223	166	0.000539	BCL2L2,BCL2A1,MCL1,BCL2L1,BCL2
InterPro	Apoptosis regulator, Bcl-2, BH2 motif, conserved site	5	8	223	166	0.000539	BCL2L2,BCL2A1,MCL1,BCL2L1,BCL2
InterPro	Bcl-2 family	5	9	218	166	0.000539	BCL2L2,BCL2A1,MCL1,BCL2L1,BCL2
InterPro	Bcl-2, Bcl-2 homology region 1-3	5	10	213	165	0.000539	BCL2L2,BCL2A1,MCL1,BCL2L1,BCL2
InterPro	Bcl-2-like superfamily	5	14	198	158	0.000798	BCL2L2,BCL2A1,MCL1,BCL2L1,BCL2
InterPro	Apoptosis regulator, Bcl-2, BH3 motif, conserved site	4	8	213	129	0.00849	HRK,MCL1,BCL2L1,BCL2
InterPro	Apoptosis regulator, Bcl-2 protein, BH4	3	3	243	99	86	BCL2L2,BCL2L1,BCL2
InterPro	DNA methylase, C-5 cytosine-specific, active site	3	3	243	99	86	DNMT3A,DNMT3B,DNMT1
InterPro	Apoptosis regulator, Bcl-2, BH4 motif, conserved site	3	3	243	99	86	BCL2L2,BCL2L1,BCL2
InterPro	C-5 cytosine methyltransferase	3	4	231	95	11	DNMT3A,DNMT3B,DNMT1
InterPro	Methyl-CpG DNA binding	3	11	187	63	102	MBD4,SETDB1,BAZ2A
InterPro	DNA-binding domain superfamily	3	11	187	63	102	MBD4,SETDB1,BAZ2A
InterPro	Apoptosis regulator, Bcl-2/ BclX	2	2	243	45	412	BCL2L1,BCL2
SMART	BCL (B-Cell lymphoma)	5	13	202	167	0.000404	BCL2L2,BCL2A1,MCL1,BCL2L1,BCL2
SMART	BH4 Bcl-2 homology region 4	3	4	231	101	69	BCL2L2,BCL2L1,BCL2
SMART	Methyl-CpG binding domain	3	8	201	85	21	MBD4,SETDB1,BAZ2A
